# Supplementary material for: Integrative omics reveals mechanisms of biosynthesis and regulation of floral scent in Cymbidium tracyanum
Source: Plant Biotechnol J. 2025 Mar 17;23(6):2162–81. doi: 10.1111/pbi.70025 (PMC12120893; doi:10.1111/pbi.70025)
Supplement: Supplementary file 1 — Table S1 Summary of sequenced data from multiple platforms in this study. [file PBI-23-2162-s019.xlsx]

## Sheet: Sheet1
Table S1. Summary of sequenced data from multiple platforms in this study
Category	Data Type	Platform	Libraries	Data Size (Gb)
Genome Assembly	CLR	PacBio Sequel	43 cells	403.22
Polish	NGS	Illumina HiSeq X Ten	2	462.02
Pseudochromosome	Hi-C	Illumina HiSeq X Ten	4	544
Annotation	IsoSeq	PacBio Sequel II	1	139.84
	RNA-seq	HiSeq 2500	8	53.36
