# Supplementary material for: Integrative omics reveals mechanisms of biosynthesis and regulation of floral scent in Cymbidium tracyanum
Source: Plant Biotechnol J. 2025 Mar 17;23(6):2162–81. doi: 10.1111/pbi.70025 (PMC12120893; doi:10.1111/pbi.70025)
Supplement: Supplementary file 2 — Table S2 Summary of C. tracyanum genome assemblies. [file PBI-23-2162-s016.xlsx]

## Sheet: Sheet1
Table S2. Summary of C. tracyanum genome assemblies
	Cymbidium tracyanum
Assembled Genome Size (bp)	3793642389
HiC Anchored Length	3310627570
Percentage (%) of genome	87.27
Scaffold N50 (bp)	161686533
Contig N50 (bp)	1655929
GC Rate (%)	33.5
Repeat Size	3359915606
Percentage (%) of genome	88.57
