# Supplementary material for: Integrative omics reveals mechanisms of biosynthesis and regulation of floral scent in Cymbidium tracyanum
Source: Plant Biotechnol J. 2025 Mar 17;23(6):2162–81. doi: 10.1111/pbi.70025 (PMC12120893; doi:10.1111/pbi.70025)
Supplement: Supplementary file 3 — Table S3 Repetitive elements identified in C. tracyanum genome. [file PBI-23-2162-s011.xlsx]

## Sheet: Sheet1
Table S3. Repetitive elements identified in C. tracyanum genome
	Order	Superfamily	Length (Mb)	Percentage (%)
Class I	LTR	Gypsy	904.686	23.85
		Copia	145.322	3.83
		unclassified	1236.62	32.59
	LINE		187.092	4.93
	SINE		6.06788	0.16
Class II	DNA	hAT	32.2643	0.86
		MuDR	110.94	2.93
		EnSpm	29.1876	0.77
		unclassified	365.141	9.62
	MITE		5.42505	0.14
	RC		1.58423	0.04
Simple repeats			134.522	3.55
Unknown			156.396	4.12
Other			44.6664	1.18
Total			3359.92	88.57
