# Supplementary material for: Integrative omics reveals mechanisms of biosynthesis and regulation of floral scent in Cymbidium tracyanum
Source: Plant Biotechnol J. 2025 Mar 17;23(6):2162–81. doi: 10.1111/pbi.70025 (PMC12120893; doi:10.1111/pbi.70025)
Supplement: Supplementary file 4 — Table S4 Summary of annotated protein‐coding genes in C. tracyanum. [file PBI-23-2162-s012.xlsx]

## Sheet: Sheet1
Table S4. Summary of annotated protein-coding genes in C. tracyanum
Total number of protein-coding genes	42249
Average gene length (bp)	7871
Average CDS length (bp)	823
Average exons number per gene	4.13
Average exon length (bp)	199
Average intron length (bp)	2252
