# Supplementary material for: Integrative omics reveals mechanisms of biosynthesis and regulation of floral scent in Cymbidium tracyanum
Source: Plant Biotechnol J. 2025 Mar 17;23(6):2162–81. doi: 10.1111/pbi.70025 (PMC12120893; doi:10.1111/pbi.70025)
Supplement: Supplementary file 5 — Table S5 Functional annotation in C. tracyanum genome. [file PBI-23-2162-s005.xlsx]

## Sheet: Sheet1
Table S5. Functional annotation in C. tracyanum genome
Type	Database	Number	Percent (%)
Annotation	TrEMBL	32855	0.7777
	Swissprot	25258	0.5978
	KOG	23750	0.5621
	KEGG	24735	0.5855
	GO	18324	0.4337
	NR	33274	0.7876
Total	Annotated	33993	0.8046
	Gene	42249	-
