# Supplementary material for: Integrative omics reveals mechanisms of biosynthesis and regulation of floral scent in Cymbidium tracyanum
Source: Plant Biotechnol J. 2025 Mar 17;23(6):2162–81. doi: 10.1111/pbi.70025 (PMC12120893; doi:10.1111/pbi.70025)
Supplement: Supplementary file 6 — Table S6 BUSCO estimates of gene annotation completeness. [file PBI-23-2162-s004.xlsx]

## Sheet: Sheet1
Table S6. BUSCO estimates of gene annotation completeness
Type	Number	Percentage (%)
Complete BUSCOs (C)	1570	97.3
Complete and single-copy BUSCOs (S)	1494	92.6
Complete and duplicate BUSCOs (D)	46	4.7
Fragmented BUSCOs (F)	12	0.7
Missing BUSCOs (M)	32	2
Total BUSCOs searched	1614	-
