# Supplementary material for: Integrative omics reveals mechanisms of biosynthesis and regulation of floral scent in Cymbidium tracyanum
Source: Plant Biotechnol J. 2025 Mar 17;23(6):2162–81. doi: 10.1111/pbi.70025 (PMC12120893; doi:10.1111/pbi.70025)
Supplement: Supplementary file 7 — Table S7 Species information used in phylogenomic analysis. [file PBI-23-2162-s017.xlsx]

## Sheet: Sheet1
Table S7. Species information used in phylogenomic analysis
Order	Family	Species	Accession	Origin
Acorales	Acoraceae	Acorus gramineus	GCA_030737835.1	NCBI
Alismatales	Zosteraceae	Zostera marina	Zostera marina v3.1	Phytozome 13
Amborellales	Amborellaceae	Amborella trichopoda	GCF_000471905.2	NCBI
Arecales	Arecaceae	Elaeis guineensis	Elaeis guineensis	ArecaceaeMDB
Asparagales	Orchidaceae	Apostasia shenzhenica	GCA_002786265.1	NCBI
Asparagales	Orchidaceae	Dendrobium nobile	GCA_022539455.1	NCBI
Asparagales	Orchidaceae	Gastrodia elata	GWHAAEX00000000	GWH
Asparagales	Orchidaceae	Phalaenopsis equestris	GCF_001263595.1	NCBI
Asparagales	Orchidaceae	Cymbidium mannii	GWHBRAJ00000000	GWH
Asparagales	Asparagaceae	Asparagus officinalis	GCF_001876935.1	NCBI
Brassicales	Brassicaceae	Arabidopsis thaliana	TAIR10	EnsemblPlants
Magnoliales	Magnoliaceae	Liriodendron tulipifera	Liriodendron tulipifera YP108A v1.1	Phytozome 13
Nymphaeales	Nymphaeaceae	Nymphaea colorata	GCF_008831285.2	NCBI
Poales	Bromeliaceae	Ananas comosus	GCF_001540865.1	NCBI
Poales	Poaceae	Oryza sativa	IRGSP-1.0	EnsemblPlants
Rosales	Rosaceae	Rosa chinensis	GCF_002994745.2	NCBI
Solanales	Solanaceae	Solanum lycopersicum	GCF_000188115.5	NCBI
Vitales	Vitaceae	Vitis vinifera	GCF_030704535.1	NCBI
