# Supplementary material for: Integrative omics reveals mechanisms of biosynthesis and regulation of floral scent in Cymbidium tracyanum
Source: Plant Biotechnol J. 2025 Mar 17;23(6):2162–81. doi: 10.1111/pbi.70025 (PMC12120893; doi:10.1111/pbi.70025)
Supplement: Supplementary file 8 — Table S8 GO enrichment analysis of the expanded genes in C. tracyanum genome. [file PBI-23-2162-s007.xlsx]

## Sheet: Increase.geneid.pvalue.enrichme
Table S8. GO enrichment analysis of the expanded genes in C. tracyanum genome
GO	Description	GeneRatio	BgRatio	p-value	p.adjust	q-value	Gene ID	Count
GO:0016114	terpenoid biosynthetic process	185/2072	477/16757	2.25546e-50	4.82668e-47	3.7773e-47	Ctra00013254/Ctra00013346/Ctra00013409/Ctra00059846/Ctra00059864/Ctra00088799/Ctra00089025/Ctra00090709/Ctra00090962/Ctra00091771/Ctra00095801/Ctra00099326/Ctra00099439/Ctra00100463/Ctra00100721/Ctra00101112/Ctra00101214/Ctra00101674/Ctra00036278/Ctra00036337/Ctra00043233/Ctra00043260/Ctra00043303/Ctra00043375/Ctra00043377/Ctra00044917/Ctra00044927/Ctra00044938/Ctra00044963/Ctra00044996/Ctra00074…	185
GO:0016102	diterpenoid biosynthetic process	132/2072	284/16757	1.76067e-46	1.88392e-43	1.47433e-43	Ctra00036278/Ctra00036337/Ctra00043233/Ctra00043260/Ctra00043303/Ctra00043375/Ctra00043377/Ctra00044917/Ctra00044927/Ctra00044938/Ctra00044963/Ctra00044996/Ctra00074728/Ctra00074729/Ctra00074790/Ctra00074794/Ctra00074796/Ctra00074801/Ctra00074806/Ctra00074808/Ctra00074814/Ctra00074827/Ctra00074880/Ctra00074903/Ctra00074914/Ctra00074957/Ctra00074969/Ctra00039253/Ctra00073517/Ctra00073518/Ctra00073…	132
GO:0016101	diterpenoid metabolic process	145/2072	344/16757	1.27523e-44	9.09664e-42	7.11891e-42	Ctra00004567/Ctra00022050/Ctra00022311/Ctra00038567/Ctra00038624/Ctra00038660/Ctra00038668/Ctra00054445/Ctra00036278/Ctra00036337/Ctra00043233/Ctra00043260/Ctra00043303/Ctra00043375/Ctra00043377/Ctra00044917/Ctra00044927/Ctra00044938/Ctra00044963/Ctra00044996/Ctra00074728/Ctra00074729/Ctra00074790/Ctra00074794/Ctra00074796/Ctra00074801/Ctra00074806/Ctra00074808/Ctra00074814/Ctra00074827/Ctra00074…	145
GO:0080027	response to herbivore	96/2072	217/16757	7.10347e-32	3.80036e-29	2.97411e-29	Ctra00013254/Ctra00013346/Ctra00013409/Ctra00059846/Ctra00059864/Ctra00088799/Ctra00089025/Ctra00090709/Ctra00090962/Ctra00091771/Ctra00095801/Ctra00099326/Ctra00099439/Ctra00100463/Ctra00100721/Ctra00101112/Ctra00101214/Ctra00101674/Ctra00039253/Ctra00073517/Ctra00073518/Ctra00073527/Ctra00073530/Ctra00073531/Ctra00073546/Ctra00073551/Ctra00073570/Ctra00073583/Ctra00073591/Ctra00073596/Ctra00073…	96
GO:0080013	(E,E)-geranyllinalool synthase activity	71/2072	133/16757	2.72916e-30	1.16808e-27	9.14125e-28	Ctra00039253/Ctra00073517/Ctra00073518/Ctra00073527/Ctra00073530/Ctra00073531/Ctra00073546/Ctra00073551/Ctra00073570/Ctra00073583/Ctra00073591/Ctra00073596/Ctra00073603/Ctra00073605/Ctra00073613/Ctra00073648/Ctra00073669/Ctra00073783/Ctra00073791/Ctra00073798/Ctra00073870/Ctra00073885/Ctra00073898/Ctra00073903/Ctra00073912/Ctra00073925/Ctra00073937/Ctra00073946/Ctra00073960/Ctra00073983/Ctra00073…	71
GO:0000304	response to singlet oxygen	71/2072	140/16757	1.87911e-28	6.70216e-26	5.24503e-26	Ctra00039253/Ctra00073517/Ctra00073518/Ctra00073527/Ctra00073530/Ctra00073531/Ctra00073546/Ctra00073551/Ctra00073570/Ctra00073583/Ctra00073591/Ctra00073596/Ctra00073603/Ctra00073605/Ctra00073613/Ctra00073648/Ctra00073669/Ctra00073783/Ctra00073791/Ctra00073798/Ctra00073870/Ctra00073885/Ctra00073898/Ctra00073903/Ctra00073912/Ctra00073925/Ctra00073937/Ctra00073946/Ctra00073960/Ctra00073983/Ctra00073…	71
GO:0016838	carbon-oxygen lyase activity, acting on phosphates	96/2072	238/16757	4.9774e-28	1.52166e-25	1.19083e-25	Ctra00013254/Ctra00013346/Ctra00013409/Ctra00059846/Ctra00059864/Ctra00088799/Ctra00089025/Ctra00090709/Ctra00090962/Ctra00091771/Ctra00095801/Ctra00099326/Ctra00099439/Ctra00100463/Ctra00100721/Ctra00101112/Ctra00101214/Ctra00101674/Ctra00039253/Ctra00073517/Ctra00073518/Ctra00073527/Ctra00073530/Ctra00073531/Ctra00073546/Ctra00073551/Ctra00073570/Ctra00073583/Ctra00073591/Ctra00073596/Ctra00073…	96
GO:0008171	O-methyltransferase activity	52/2072	85/16757	2.20026e-26	5.8857e-24	4.60608e-24	Ctra00004613/Ctra00004615/Ctra00004616/Ctra00004619/Ctra00004620/Ctra00004624/Ctra00004638/Ctra00004643/Ctra00004645/Ctra00004646/Ctra00004650/Ctra00004651/Ctra00004656/Ctra00004666/Ctra00004667/Ctra00004669/Ctra00004672/Ctra00004673/Ctra00004674/Ctra00018023/Ctra00018026/Ctra00018027/Ctra00018036/Ctra00018157/Ctra00026265/Ctra00026291/Ctra00026329/Ctra00026345/Ctra00026352/Ctra00026353/Ctra00037…	52
GO:0051213	dioxygenase activity	83/2072	198/16757	9.4252e-26	2.2411e-23	1.75386e-23	Ctra00036278/Ctra00036337/Ctra00043233/Ctra00043260/Ctra00043303/Ctra00043375/Ctra00043377/Ctra00044917/Ctra00044927/Ctra00044938/Ctra00044963/Ctra00044996/Ctra00074728/Ctra00074729/Ctra00074790/Ctra00074794/Ctra00074796/Ctra00074801/Ctra00074806/Ctra00074808/Ctra00074814/Ctra00074827/Ctra00074880/Ctra00074903/Ctra00074914/Ctra00074957/Ctra00074969/Ctra00010587/Ctra00011428/Ctra00011437/Ctra00011…	83
GO:0007584	response to nutrient	71/2072	155/16757	5.20287e-25	1.11341e-22	8.71344e-23	Ctra00039253/Ctra00073517/Ctra00073518/Ctra00073527/Ctra00073530/Ctra00073531/Ctra00073546/Ctra00073551/Ctra00073570/Ctra00073583/Ctra00073591/Ctra00073596/Ctra00073603/Ctra00073605/Ctra00073613/Ctra00073648/Ctra00073669/Ctra00073783/Ctra00073791/Ctra00073798/Ctra00073870/Ctra00073885/Ctra00073898/Ctra00073903/Ctra00073912/Ctra00073925/Ctra00073937/Ctra00073946/Ctra00073960/Ctra00073983/Ctra00073…	71
GO:0016707	gibberellin 3-beta-dioxygenase activity	53/2072	94/16757	1.83127e-24	3.56265e-22	2.78808e-22	Ctra00036278/Ctra00036337/Ctra00043233/Ctra00043260/Ctra00043303/Ctra00043375/Ctra00043377/Ctra00044917/Ctra00044927/Ctra00044938/Ctra00044963/Ctra00044996/Ctra00074728/Ctra00074729/Ctra00074790/Ctra00074794/Ctra00074796/Ctra00074801/Ctra00074806/Ctra00074808/Ctra00074814/Ctra00074827/Ctra00074880/Ctra00074903/Ctra00074914/Ctra00074957/Ctra00074969/Ctra00010587/Ctra00011428/Ctra00011437/Ctra00011…	53
GO:0044030	regulation of DNA methylation	34/2072	44/16757	7.55962e-23	1.34813e-20	1.05503e-20	Ctra00086881/Ctra00087901/Ctra00088578/Ctra00088616/Ctra00088689/Ctra00088796/Ctra00088918/Ctra00088938/Ctra00089032/Ctra00089471/Ctra00089477/Ctra00090055/Ctra00090711/Ctra00091774/Ctra00091821/Ctra00091931/Ctra00092014/Ctra00092787/Ctra00092844/Ctra00093209/Ctra00094085/Ctra00094461/Ctra00095798/Ctra00096943/Ctra00097261/Ctra00097389/Ctra00097819/Ctra00098105/Ctra00098134/Ctra00099329/Ctra00100…	34
GO:0032259	methylation	122/2072	397/16757	9.95629e-23	1.63896e-20	1.28263e-20	Ctra00004613/Ctra00004615/Ctra00004616/Ctra00004619/Ctra00004620/Ctra00004624/Ctra00004638/Ctra00004643/Ctra00004645/Ctra00004646/Ctra00004650/Ctra00004651/Ctra00004656/Ctra00004666/Ctra00004667/Ctra00004669/Ctra00004672/Ctra00004673/Ctra00004674/Ctra00018023/Ctra00018026/Ctra00018027/Ctra00018036/Ctra00018157/Ctra00026265/Ctra00026291/Ctra00026329/Ctra00026345/Ctra00026352/Ctra00026353/Ctra00037…	122
GO:0009812	flavonoid metabolic process	65/2072	145/16757	2.27633e-22	3.47953e-20	2.72303e-20	Ctra00004613/Ctra00004615/Ctra00004619/Ctra00004620/Ctra00004638/Ctra00004643/Ctra00004646/Ctra00004666/Ctra00004667/Ctra00018023/Ctra00018026/Ctra00018027/Ctra00018157/Ctra00026265/Ctra00026291/Ctra00026329/Ctra00026345/Ctra00026352/Ctra00026353/Ctra00020387/Ctra00020419/Ctra00029413/Ctra00029469/Ctra00029478/Ctra00029481/Ctra00029482/Ctra00029499/Ctra00051957/Ctra00052130/Ctra00091405/Ctra00092…	65
GO:0016835	carbon-oxygen lyase activity	102/2072	310/16757	1.26325e-21	1.80224e-19	1.41041e-19	Ctra00013254/Ctra00013346/Ctra00013409/Ctra00059846/Ctra00059864/Ctra00088799/Ctra00089025/Ctra00090709/Ctra00090962/Ctra00091771/Ctra00095801/Ctra00099326/Ctra00099439/Ctra00100463/Ctra00100721/Ctra00101112/Ctra00101214/Ctra00101674/Ctra00039253/Ctra00073517/Ctra00073518/Ctra00073527/Ctra00073530/Ctra00073531/Ctra00073546/Ctra00073551/Ctra00073570/Ctra00073583/Ctra00073591/Ctra00073596/Ctra00073…	102
GO:0016709	oxidoreductase activity, acting on paired donors, with incorporation or reduction of molecular oxygen, NAD(P)H as one donor, and incorporation of one atom of oxygen	110/2072	353/16757	3.99935e-21	5.34913e-19	4.18616e-19	Ctra00001804/Ctra00001820/Ctra00001862/Ctra00001915/Ctra00036729/Ctra00036792/Ctra00036822/Ctra00036837/Ctra00036871/Ctra00036880/Ctra00069956/Ctra00070316/Ctra00070321/Ctra00070328/Ctra00070364/Ctra00070365/Ctra00073500/Ctra00073507/Ctra00073510/Ctra00073558/Ctra00073564/Ctra00073567/Ctra00014506/Ctra00046384/Ctra00046395/Ctra00046403/Ctra00046495/Ctra00046605/Ctra00004482/Ctra00004567/Ctra00013…	110
GO:0009740	gibberellic acid mediated signaling pathway	68/2072	173/16757	1.70896e-19	2.15128e-17	1.68357e-17	Ctra00036278/Ctra00036337/Ctra00043233/Ctra00043260/Ctra00043303/Ctra00043375/Ctra00043377/Ctra00044917/Ctra00044927/Ctra00044938/Ctra00044963/Ctra00044996/Ctra00074728/Ctra00074729/Ctra00074790/Ctra00074794/Ctra00074796/Ctra00074801/Ctra00074806/Ctra00074808/Ctra00074814/Ctra00074827/Ctra00074880/Ctra00074903/Ctra00074914/Ctra00074957/Ctra00074969/Ctra00010587/Ctra00011428/Ctra00011437/Ctra00011…	68
GO:0033809	anthocyanin 6''-O-malonyltransferase activity	22/2072	23/16757	1.96455e-19	2.33564e-17	1.82784e-17	Ctra00020338/Ctra00020340/Ctra00020359/Ctra00020371/Ctra00020374/Ctra00020376/Ctra00020377/Ctra00020381/Ctra00020454/Ctra00020457/Ctra00020461/Ctra00020462/Ctra00054717/Ctra00054741/Ctra00054761/Ctra00054784/Ctra00054798/Ctra00054805/Ctra00065117/Ctra00065143/Ctra00102231/Ctra00102232	22
GO:0016706	2-oxoglutarate-dependent dioxygenase activity	62/2072	149/16757	2.26152e-19	2.54719e-17	1.9934e-17	Ctra00036278/Ctra00036337/Ctra00043233/Ctra00043260/Ctra00043303/Ctra00043375/Ctra00043377/Ctra00044917/Ctra00044927/Ctra00044938/Ctra00044963/Ctra00044996/Ctra00074728/Ctra00074729/Ctra00074790/Ctra00074794/Ctra00074796/Ctra00074801/Ctra00074806/Ctra00074808/Ctra00074814/Ctra00074827/Ctra00074880/Ctra00074903/Ctra00074914/Ctra00074957/Ctra00074969/Ctra00010587/Ctra00011428/Ctra00011437/Ctra00011…	62
GO:0010476	gibberellin mediated signaling pathway	68/2072	174/16757	2.47248e-19	2.64555e-17	2.07037e-17	Ctra00036278/Ctra00036337/Ctra00043233/Ctra00043260/Ctra00043303/Ctra00043375/Ctra00043377/Ctra00044917/Ctra00044927/Ctra00044938/Ctra00044963/Ctra00044996/Ctra00074728/Ctra00074729/Ctra00074790/Ctra00074794/Ctra00074796/Ctra00074801/Ctra00074806/Ctra00074808/Ctra00074814/Ctra00074827/Ctra00074880/Ctra00074903/Ctra00074914/Ctra00074957/Ctra00074969/Ctra00010587/Ctra00011428/Ctra00011437/Ctra00011…	68
GO:0071370	cellular response to gibberellin stimulus	68/2072	175/16757	3.56404e-19	3.63193e-17	2.8423e-17	Ctra00036278/Ctra00036337/Ctra00043233/Ctra00043260/Ctra00043303/Ctra00043375/Ctra00043377/Ctra00044917/Ctra00044927/Ctra00044938/Ctra00044963/Ctra00044996/Ctra00074728/Ctra00074729/Ctra00074790/Ctra00074794/Ctra00074796/Ctra00074801/Ctra00074806/Ctra00074808/Ctra00074814/Ctra00074827/Ctra00074880/Ctra00074903/Ctra00074914/Ctra00074957/Ctra00074969/Ctra00010587/Ctra00011428/Ctra00011437/Ctra00011…	68
GO:0042446	hormone biosynthetic process	118/2072	414/16757	4.35932e-19	4.24043e-17	3.31851e-17	Ctra00036278/Ctra00036337/Ctra00043233/Ctra00043260/Ctra00043303/Ctra00043375/Ctra00043377/Ctra00044917/Ctra00044927/Ctra00044938/Ctra00044963/Ctra00044996/Ctra00074728/Ctra00074729/Ctra00074790/Ctra00074794/Ctra00074796/Ctra00074801/Ctra00074806/Ctra00074808/Ctra00074814/Ctra00074827/Ctra00074880/Ctra00074903/Ctra00074914/Ctra00074957/Ctra00074969/Ctra00002370/Ctra00053255/Ctra00053260/Ctra00053…	118
GO:0000419	RNA polymerase V complex	34/2072	53/16757	1.16794e-18	1.08669e-16	8.50432e-17	Ctra00086881/Ctra00087901/Ctra00088578/Ctra00088616/Ctra00088689/Ctra00088796/Ctra00088918/Ctra00088938/Ctra00089032/Ctra00089471/Ctra00089477/Ctra00090055/Ctra00090711/Ctra00091774/Ctra00091821/Ctra00091931/Ctra00092014/Ctra00092787/Ctra00092844/Ctra00093209/Ctra00094085/Ctra00094461/Ctra00095798/Ctra00096943/Ctra00097261/Ctra00097389/Ctra00097819/Ctra00098105/Ctra00098134/Ctra00099329/Ctra00100…	34
GO:0008757	S-adenosylmethionine-dependent methyltransferase activity	85/2072	255/16757	1.2609e-18	1.1243e-16	8.79863e-17	Ctra00004613/Ctra00004615/Ctra00004616/Ctra00004619/Ctra00004620/Ctra00004624/Ctra00004638/Ctra00004643/Ctra00004645/Ctra00004646/Ctra00004650/Ctra00004651/Ctra00004656/Ctra00004666/Ctra00004667/Ctra00004669/Ctra00004672/Ctra00004673/Ctra00004674/Ctra00018023/Ctra00018026/Ctra00018027/Ctra00018036/Ctra00018157/Ctra00026265/Ctra00026291/Ctra00026329/Ctra00026345/Ctra00026352/Ctra00026353/Ctra00037…	85
GO:0000302	response to reactive oxygen species	108/2072	369/16757	1.71909e-18	1.47154e-16	1.15161e-16	Ctra00022462/Ctra00022494/Ctra00002370/Ctra00053260/Ctra00053333/Ctra00075110/Ctra00075118/Ctra00075143/Ctra00075164/Ctra00075169/Ctra00075171/Ctra00075208/Ctra00075213/Ctra00039253/Ctra00073517/Ctra00073518/Ctra00073527/Ctra00073530/Ctra00073531/Ctra00073546/Ctra00073551/Ctra00073570/Ctra00073583/Ctra00073591/Ctra00073596/Ctra00073603/Ctra00073605/Ctra00073613/Ctra00073648/Ctra00073669/Ctra00073…	108
GO:0009685	gibberellin metabolic process	62/2072	155/16757	2.42812e-18	1.99853e-16	1.56402e-16	Ctra00036278/Ctra00036337/Ctra00043233/Ctra00043260/Ctra00043303/Ctra00043375/Ctra00043377/Ctra00044917/Ctra00044927/Ctra00044938/Ctra00044963/Ctra00044996/Ctra00074728/Ctra00074729/Ctra00074790/Ctra00074794/Ctra00074796/Ctra00074801/Ctra00074806/Ctra00074808/Ctra00074814/Ctra00074827/Ctra00074880/Ctra00074903/Ctra00074914/Ctra00074957/Ctra00074969/Ctra00010587/Ctra00011428/Ctra00011437/Ctra00011…	62
GO:0009686	gibberellin biosynthetic process	58/2072	146/16757	4.41211e-17	3.497e-15	2.73671e-15	Ctra00036278/Ctra00036337/Ctra00043233/Ctra00043260/Ctra00043303/Ctra00043375/Ctra00043377/Ctra00044917/Ctra00044927/Ctra00044938/Ctra00044963/Ctra00044996/Ctra00074728/Ctra00074729/Ctra00074790/Ctra00074794/Ctra00074796/Ctra00074801/Ctra00074806/Ctra00074808/Ctra00074814/Ctra00074827/Ctra00074880/Ctra00074903/Ctra00074914/Ctra00074957/Ctra00074969/Ctra00010587/Ctra00011428/Ctra00011437/Ctra00011…	58
GO:0030761	8-hydroxyquercitin 8-O-methyltransferase activity	19/2072	20/16757	9.27654e-17	7.08993e-15	5.54849e-15	Ctra00004613/Ctra00004615/Ctra00004619/Ctra00004620/Ctra00004638/Ctra00004643/Ctra00004646/Ctra00004666/Ctra00004667/Ctra00018023/Ctra00018026/Ctra00018027/Ctra00018157/Ctra00026265/Ctra00026291/Ctra00026329/Ctra00026345/Ctra00026352/Ctra00026353	19
GO:0008168	methyltransferase activity	87/2072	282/16757	1.14912e-16	8.27785e-15	6.47814e-15	Ctra00004613/Ctra00004615/Ctra00004616/Ctra00004619/Ctra00004620/Ctra00004624/Ctra00004638/Ctra00004643/Ctra00004645/Ctra00004646/Ctra00004650/Ctra00004651/Ctra00004656/Ctra00004666/Ctra00004667/Ctra00004669/Ctra00004672/Ctra00004673/Ctra00004674/Ctra00018023/Ctra00018026/Ctra00018027/Ctra00018036/Ctra00018157/Ctra00026265/Ctra00026291/Ctra00026329/Ctra00026345/Ctra00026352/Ctra00026353/Ctra00037…	87
GO:0090617	mitochondrial mRNA 5'-end processing	20/2072	22/16757	1.16045e-16	8.27785e-15	6.47814e-15	Ctra00013315/Ctra00013317/Ctra00013592/Ctra00013595/Ctra00013607/Ctra00013614/Ctra00013615/Ctra00013686/Ctra00013714/Ctra00088550/Ctra00088552/Ctra00089837/Ctra00089838/Ctra00090781/Ctra00094094/Ctra00095190/Ctra00095850/Ctra00099486/Ctra00099488/Ctra00100727	20
GO:0016746	acyltransferase activity	116/2072	441/16757	6.38923e-16	4.41063e-14	3.4517e-14	Ctra00012559/Ctra00012597/Ctra00012601/Ctra00012606/Ctra00012607/Ctra00012615/Ctra00012626/Ctra00034065/Ctra00044306/Ctra00068363/Ctra00068368/Ctra00068369/Ctra00068383/Ctra00068399/Ctra00078870/Ctra00078889/Ctra00096049/Ctra00020338/Ctra00020340/Ctra00020341/Ctra00020359/Ctra00020371/Ctra00020374/Ctra00020376/Ctra00020377/Ctra00020381/Ctra00020387/Ctra00020419/Ctra00020450/Ctra00020454/Ctra00020…	116
GO:0016741	transferase activity, transferring one-carbon groups	87/2072	293/16757	1.4999e-15	1.00306e-13	7.84979e-14	Ctra00004613/Ctra00004615/Ctra00004616/Ctra00004619/Ctra00004620/Ctra00004624/Ctra00004638/Ctra00004643/Ctra00004645/Ctra00004646/Ctra00004650/Ctra00004651/Ctra00004656/Ctra00004666/Ctra00004667/Ctra00004669/Ctra00004672/Ctra00004673/Ctra00004674/Ctra00018023/Ctra00018026/Ctra00018027/Ctra00018036/Ctra00018157/Ctra00026265/Ctra00026291/Ctra00026329/Ctra00026345/Ctra00026352/Ctra00026353/Ctra00037…	87
GO:0044728	DNA methylation or demethylation	43/2072	96/16757	2.99386e-15	1.94147e-13	1.51937e-13	Ctra00032212/Ctra00086881/Ctra00087901/Ctra00088578/Ctra00088616/Ctra00088689/Ctra00088796/Ctra00088918/Ctra00088938/Ctra00089032/Ctra00089471/Ctra00089477/Ctra00090055/Ctra00090711/Ctra00091774/Ctra00091821/Ctra00091931/Ctra00092014/Ctra00092787/Ctra00092844/Ctra00093209/Ctra00094085/Ctra00094461/Ctra00095798/Ctra00096943/Ctra00097261/Ctra00097389/Ctra00097819/Ctra00098105/Ctra00098134/Ctra00099…	43
GO:0006305	DNA alkylation	39/2072	83/16757	8.14081e-15	4.97752e-13	3.89535e-13	Ctra00032212/Ctra00086881/Ctra00087901/Ctra00088578/Ctra00088616/Ctra00088689/Ctra00088796/Ctra00088918/Ctra00088938/Ctra00089032/Ctra00089471/Ctra00089477/Ctra00090055/Ctra00090711/Ctra00091774/Ctra00091821/Ctra00091931/Ctra00092014/Ctra00092787/Ctra00092844/Ctra00093209/Ctra00094085/Ctra00094461/Ctra00095798/Ctra00096943/Ctra00097261/Ctra00097389/Ctra00097819/Ctra00098105/Ctra00098134/Ctra00099…	39
GO:0006306	DNA methylation	39/2072	83/16757	8.14081e-15	4.97752e-13	3.89535e-13	Ctra00032212/Ctra00086881/Ctra00087901/Ctra00088578/Ctra00088616/Ctra00088689/Ctra00088796/Ctra00088918/Ctra00088938/Ctra00089032/Ctra00089471/Ctra00089477/Ctra00090055/Ctra00090711/Ctra00091774/Ctra00091821/Ctra00091931/Ctra00092014/Ctra00092787/Ctra00092844/Ctra00093209/Ctra00094085/Ctra00094461/Ctra00095798/Ctra00096943/Ctra00097261/Ctra00097389/Ctra00097819/Ctra00098105/Ctra00098134/Ctra00099…	39
GO:0090615	mitochondrial mRNA processing	20/2072	25/16757	1.83955e-14	1.09351e-12	8.55765e-13	Ctra00013315/Ctra00013317/Ctra00013592/Ctra00013595/Ctra00013607/Ctra00013614/Ctra00013615/Ctra00013686/Ctra00013714/Ctra00088550/Ctra00088552/Ctra00089837/Ctra00089838/Ctra00090781/Ctra00094094/Ctra00095190/Ctra00095850/Ctra00099486/Ctra00099488/Ctra00100727	20
GO:0009739	response to gibberellin	75/2072	245/16757	2.36075e-14	1.36541e-12	1.06855e-12	Ctra00059310/Ctra00036278/Ctra00036337/Ctra00043233/Ctra00043260/Ctra00043303/Ctra00043375/Ctra00043377/Ctra00044917/Ctra00044927/Ctra00044938/Ctra00044963/Ctra00044996/Ctra00074728/Ctra00074729/Ctra00074790/Ctra00074794/Ctra00074796/Ctra00074801/Ctra00074806/Ctra00074808/Ctra00074814/Ctra00074827/Ctra00074880/Ctra00074903/Ctra00074914/Ctra00074957/Ctra00074969/Ctra00010587/Ctra00011428/Ctra00011…	75
GO:0009626	plant-type hypersensitive response	57/2072	161/16757	3.26725e-14	1.7928e-12	1.40302e-12	Ctra00021568/Ctra00021584/Ctra00021668/Ctra00021676/Ctra00021691/Ctra00022376/Ctra00022390/Ctra00022392/Ctra00059288/Ctra00059294/Ctra00059323/Ctra00059325/Ctra00059327/Ctra00059345/Ctra00059354/Ctra00059360/Ctra00059361/Ctra00059362/Ctra00096796/Ctra00096798/Ctra00009861/Ctra00009881/Ctra00020810/Ctra00020855/Ctra00020931/Ctra00020933/Ctra00020936/Ctra00020938/Ctra00020940/Ctra00020944/Ctra00020…	57
GO:0034050	programmed cell death induced by symbiont	57/2072	161/16757	3.26725e-14	1.7928e-12	1.40302e-12	Ctra00021568/Ctra00021584/Ctra00021668/Ctra00021676/Ctra00021691/Ctra00022376/Ctra00022390/Ctra00022392/Ctra00059288/Ctra00059294/Ctra00059323/Ctra00059325/Ctra00059327/Ctra00059345/Ctra00059354/Ctra00059360/Ctra00059361/Ctra00059362/Ctra00096796/Ctra00096798/Ctra00009861/Ctra00009881/Ctra00020810/Ctra00020855/Ctra00020931/Ctra00020933/Ctra00020936/Ctra00020938/Ctra00020940/Ctra00020944/Ctra00020…	57
GO:0016747	acyltransferase activity, transferring groups other than amino-acyl groups	107/2072	415/16757	3.73229e-14	1.99677e-12	1.56265e-12	Ctra00012559/Ctra00012597/Ctra00012601/Ctra00012606/Ctra00012607/Ctra00012615/Ctra00012626/Ctra00034065/Ctra00044306/Ctra00068363/Ctra00068368/Ctra00068369/Ctra00068383/Ctra00068399/Ctra00078870/Ctra00078889/Ctra00096049/Ctra00020338/Ctra00020340/Ctra00020341/Ctra00020359/Ctra00020371/Ctra00020374/Ctra00020376/Ctra00020377/Ctra00020381/Ctra00020387/Ctra00020419/Ctra00020450/Ctra00020454/Ctra00020…	107
GO:0006304	DNA modification	43/2072	102/16757	4.19851e-14	2.19142e-12	1.71498e-12	Ctra00032212/Ctra00086881/Ctra00087901/Ctra00088578/Ctra00088616/Ctra00088689/Ctra00088796/Ctra00088918/Ctra00088938/Ctra00089032/Ctra00089471/Ctra00089477/Ctra00090055/Ctra00090711/Ctra00091774/Ctra00091821/Ctra00091931/Ctra00092014/Ctra00092787/Ctra00092844/Ctra00093209/Ctra00094085/Ctra00094461/Ctra00095798/Ctra00096943/Ctra00097261/Ctra00097389/Ctra00097819/Ctra00098105/Ctra00098134/Ctra00099…	43
GO:0040009	regulation of growth rate	25/2072	39/16757	4.65449e-14	2.37158e-12	1.85596e-12	Ctra00004657/Ctra00029785/Ctra00029787/Ctra00029788/Ctra00029884/Ctra00029885/Ctra00029886/Ctra00029888/Ctra00030187/Ctra00031257/Ctra00031295/Ctra00031372/Ctra00041842/Ctra00078773/Ctra00019556/Ctra00090184/Ctra00091653/Ctra00092270/Ctra00092271/Ctra00094626/Ctra00096590/Ctra00097607/Ctra00097969/Ctra00099532/Ctra00101242	25
GO:0035673	oligopeptide transmembrane transporter activity	44/2072	109/16757	1.37045e-13	6.82038e-12	5.33755e-12	Ctra00037810/Ctra00037831/Ctra00042152/Ctra00042159/Ctra00042171/Ctra00042190/Ctra00042202/Ctra00042230/Ctra00042262/Ctra00042268/Ctra00042286/Ctra00042298/Ctra00042323/Ctra00042357/Ctra00042416/Ctra00048576/Ctra00058819/Ctra00058827/Ctra00058885/Ctra00058959/Ctra00058979/Ctra00007735/Ctra00007784/Ctra00007805/Ctra00007809/Ctra00007810/Ctra00007826/Ctra00007828/Ctra00007865/Ctra00055161/Ctra00055…	44
GO:0035672	oligopeptide transmembrane transport	44/2072	110/16757	2.0135e-13	9.79291e-12	7.66381e-12	Ctra00037810/Ctra00037831/Ctra00042152/Ctra00042159/Ctra00042171/Ctra00042190/Ctra00042202/Ctra00042230/Ctra00042262/Ctra00042268/Ctra00042286/Ctra00042298/Ctra00042323/Ctra00042357/Ctra00042416/Ctra00048576/Ctra00058819/Ctra00058827/Ctra00058885/Ctra00058959/Ctra00058979/Ctra00007735/Ctra00007784/Ctra00007805/Ctra00007809/Ctra00007810/Ctra00007826/Ctra00007828/Ctra00007865/Ctra00055161/Ctra00055…	44
GO:0006857	oligopeptide transport	44/2072	114/16757	8.84958e-13	4.20847e-11	3.29349e-11	Ctra00037810/Ctra00037831/Ctra00042152/Ctra00042159/Ctra00042171/Ctra00042190/Ctra00042202/Ctra00042230/Ctra00042262/Ctra00042268/Ctra00042286/Ctra00042298/Ctra00042323/Ctra00042357/Ctra00042416/Ctra00048576/Ctra00058819/Ctra00058827/Ctra00058885/Ctra00058959/Ctra00058979/Ctra00007735/Ctra00007784/Ctra00007805/Ctra00007809/Ctra00007810/Ctra00007826/Ctra00007828/Ctra00007865/Ctra00055161/Ctra00055…	44
GO:0042887	amide transmembrane transporter activity	49/2072	136/16757	9.63052e-13	4.48029e-11	3.50622e-11	Ctra00037810/Ctra00037831/Ctra00042152/Ctra00042159/Ctra00042171/Ctra00042190/Ctra00042202/Ctra00042230/Ctra00042262/Ctra00042268/Ctra00042286/Ctra00042298/Ctra00042323/Ctra00042357/Ctra00042416/Ctra00048576/Ctra00058819/Ctra00058827/Ctra00058885/Ctra00058959/Ctra00058979/Ctra00007735/Ctra00007784/Ctra00007805/Ctra00007809/Ctra00007810/Ctra00007826/Ctra00007828/Ctra00007865/Ctra00055161/Ctra00055…	49
GO:0010623	programmed cell death involved in cell development	23/2072	37/16757	1.26378e-12	5.75424e-11	4.5032e-11	Ctra00021568/Ctra00021584/Ctra00021668/Ctra00021676/Ctra00021691/Ctra00022376/Ctra00022390/Ctra00022392/Ctra00059288/Ctra00059294/Ctra00059310/Ctra00059323/Ctra00059325/Ctra00059327/Ctra00059345/Ctra00059354/Ctra00059360/Ctra00059361/Ctra00059362/Ctra00096796/Ctra00096798/Ctra00022355/Ctra00066047	23
GO:0030744	luteolin O-methyltransferase activity	19/2072	26/16757	1.45198e-12	6.34131e-11	4.96263e-11	Ctra00002370/Ctra00053255/Ctra00053260/Ctra00053304/Ctra00053333/Ctra00075097/Ctra00075110/Ctra00075118/Ctra00075143/Ctra00075164/Ctra00075169/Ctra00075171/Ctra00075208/Ctra00075213/Ctra00053303/Ctra00072399/Ctra00072409/Ctra00098676/Ctra00099997	19
GO:0047763	caffeate O-methyltransferase activity	19/2072	26/16757	1.45198e-12	6.34131e-11	4.96263e-11	Ctra00002370/Ctra00053255/Ctra00053260/Ctra00053304/Ctra00053333/Ctra00075097/Ctra00075110/Ctra00075118/Ctra00075143/Ctra00075164/Ctra00075169/Ctra00075171/Ctra00075208/Ctra00075213/Ctra00053303/Ctra00072399/Ctra00072409/Ctra00098676/Ctra00099997	19
GO:0010207	photosystem II assembly	21/2072	33/16757	6.30758e-12	2.69965e-10	2.11271e-10	Ctra00002743/Ctra00002754/Ctra00002756/Ctra00002759/Ctra00002768/Ctra00002898/Ctra00002908/Ctra00003066/Ctra00003111/Ctra00005429/Ctra00005444/Ctra00006854/Ctra00006862/Ctra00006866/Ctra00028986/Ctra00060871/Ctra00060882/Ctra00061602/Ctra00065701/Ctra00074090/Ctra00089665	21
GO:0009813	flavonoid biosynthetic process	39/2072	100/16757	1.18602e-11	4.97665e-10	3.89466e-10	Ctra00020387/Ctra00020419/Ctra00029413/Ctra00029469/Ctra00029478/Ctra00029481/Ctra00029482/Ctra00029499/Ctra00051957/Ctra00052130/Ctra00091405/Ctra00092181/Ctra00002370/Ctra00053255/Ctra00053260/Ctra00053304/Ctra00053333/Ctra00075097/Ctra00075110/Ctra00075118/Ctra00075143/Ctra00075164/Ctra00075169/Ctra00075171/Ctra00075208/Ctra00075213/Ctra00015052/Ctra00015055/Ctra00029525/Ctra00040554/Ctra00042…	39
GO:0006949	syncytium formation	15/2072	18/16757	1.30584e-11	5.37402e-10	4.20564e-10	Ctra00015824/Ctra00015895/Ctra00024777/Ctra00044326/Ctra00054412/Ctra00060385/Ctra00020776/Ctra00020782/Ctra00020786/Ctra00020787/Ctra00020788/Ctra00020789/Ctra00020797/Ctra00043754/Ctra00100196	15
GO:0080043	quercetin 3-O-glucosyltransferase activity	67/2072	238/16757	3.86536e-11	1.53183e-09	1.19879e-09	Ctra00059351/Ctra00059421/Ctra00059432/Ctra00059445/Ctra00059459/Ctra00059479/Ctra00059492/Ctra00059546/Ctra00059558/Ctra00059566/Ctra00066192/Ctra00066281/Ctra00066463/Ctra00075395/Ctra00075479/Ctra00092523/Ctra00071173/Ctra00071345/Ctra00071347/Ctra00071350/Ctra00071362/Ctra00071373/Ctra00071382/Ctra00071383/Ctra00071386/Ctra00071388/Ctra00071392/Ctra00071393/Ctra00071413/Ctra00071420/Ctra00071…	67
GO:0080044	quercetin 7-O-glucosyltransferase activity	67/2072	238/16757	3.86536e-11	1.53183e-09	1.19879e-09	Ctra00059351/Ctra00059421/Ctra00059432/Ctra00059445/Ctra00059459/Ctra00059479/Ctra00059492/Ctra00059546/Ctra00059558/Ctra00059566/Ctra00066192/Ctra00066281/Ctra00066463/Ctra00075395/Ctra00075479/Ctra00092523/Ctra00071173/Ctra00071345/Ctra00071347/Ctra00071350/Ctra00071362/Ctra00071373/Ctra00071382/Ctra00071383/Ctra00071386/Ctra00071388/Ctra00071392/Ctra00071393/Ctra00071413/Ctra00071420/Ctra00071…	67
GO:0031226	intrinsic component of plasma membrane	112/2072	490/16757	4.24448e-11	1.65149e-09	1.29244e-09	Ctra00000002/Ctra00000017/Ctra00000021/Ctra00000024/Ctra00000051/Ctra00000070/Ctra00000073/Ctra00000080/Ctra00000107/Ctra00001122/Ctra00001124/Ctra00001143/Ctra00001158/Ctra00001606/Ctra00001613/Ctra00002035/Ctra00002066/Ctra00002532/Ctra00002704/Ctra00002706/Ctra00002709/Ctra00002710/Ctra00002718/Ctra00002724/Ctra00002730/Ctra00002735/Ctra00002742/Ctra00023432/Ctra00089348/Ctra00090680/Ctra00101…	112
GO:0000963	mitochondrial RNA processing	22/2072	39/16757	5.95576e-11	2.27595e-09	1.78113e-09	Ctra00101855/Ctra00013315/Ctra00013317/Ctra00013592/Ctra00013595/Ctra00013607/Ctra00013614/Ctra00013615/Ctra00013686/Ctra00013714/Ctra00088550/Ctra00088552/Ctra00089837/Ctra00089838/Ctra00090781/Ctra00094094/Ctra00095190/Ctra00095850/Ctra00099486/Ctra00099488/Ctra00100727/Ctra00022551	22
GO:1904680	peptide transmembrane transporter activity	44/2072	127/16757	6.18324e-11	2.32143e-09	1.81672e-09	Ctra00037810/Ctra00037831/Ctra00042152/Ctra00042159/Ctra00042171/Ctra00042190/Ctra00042202/Ctra00042230/Ctra00042262/Ctra00042268/Ctra00042286/Ctra00042298/Ctra00042323/Ctra00042357/Ctra00042416/Ctra00048576/Ctra00058819/Ctra00058827/Ctra00058885/Ctra00058959/Ctra00058979/Ctra00007735/Ctra00007784/Ctra00007805/Ctra00007809/Ctra00007810/Ctra00007826/Ctra00007828/Ctra00007865/Ctra00055161/Ctra00055…	44
GO:0051119	sugar transmembrane transporter activity	34/2072	84/16757	7.35714e-11	2.71453e-09	2.12436e-09	Ctra00023066/Ctra00026423/Ctra00026424/Ctra00026427/Ctra00026428/Ctra00026430/Ctra00026435/Ctra00026475/Ctra00035407/Ctra00035903/Ctra00035909/Ctra00035910/Ctra00035916/Ctra00037501/Ctra00037502/Ctra00037510/Ctra00037513/Ctra00069377/Ctra00077465/Ctra00077513/Ctra00079129/Ctra00015103/Ctra00015184/Ctra00015202/Ctra00015229/Ctra00015247/Ctra00015256/Ctra00079376/Ctra00076874/Ctra00076982/Ctra00076…	34
GO:0042214	terpene metabolic process	47/2072	143/16757	1.11383e-10	4.03998e-09	3.16164e-09	Ctra00013254/Ctra00013346/Ctra00013409/Ctra00059846/Ctra00059864/Ctra00088799/Ctra00089025/Ctra00090709/Ctra00090962/Ctra00091771/Ctra00095801/Ctra00099326/Ctra00099439/Ctra00100463/Ctra00100721/Ctra00101112/Ctra00101214/Ctra00101674/Ctra00006225/Ctra00006226/Ctra00006230/Ctra00006235/Ctra00006237/Ctra00006241/Ctra00006246/Ctra00006251/Ctra00006256/Ctra00006261/Ctra00006297/Ctra00006305/Ctra00047…	47
GO:0031050	dsRNA processing	35/2072	90/16757	1.46271e-10	5.04869e-09	3.95104e-09	Ctra00032212/Ctra00086881/Ctra00087901/Ctra00088578/Ctra00088616/Ctra00088689/Ctra00088796/Ctra00088918/Ctra00088938/Ctra00089032/Ctra00089471/Ctra00089477/Ctra00090055/Ctra00090711/Ctra00091774/Ctra00091821/Ctra00091931/Ctra00092014/Ctra00092787/Ctra00092844/Ctra00093209/Ctra00094085/Ctra00094461/Ctra00095798/Ctra00096943/Ctra00097261/Ctra00097389/Ctra00097819/Ctra00098105/Ctra00098134/Ctra00099…	35
GO:0070918	regulatory ncRNA processing	35/2072	90/16757	1.46271e-10	5.04869e-09	3.95104e-09	Ctra00032212/Ctra00086881/Ctra00087901/Ctra00088578/Ctra00088616/Ctra00088689/Ctra00088796/Ctra00088918/Ctra00088938/Ctra00089032/Ctra00089471/Ctra00089477/Ctra00090055/Ctra00090711/Ctra00091774/Ctra00091821/Ctra00091931/Ctra00092014/Ctra00092787/Ctra00092844/Ctra00093209/Ctra00094085/Ctra00094461/Ctra00095798/Ctra00096943/Ctra00097261/Ctra00097389/Ctra00097819/Ctra00098105/Ctra00098134/Ctra00099…	35
GO:0071359	cellular response to dsRNA	35/2072	90/16757	1.46271e-10	5.04869e-09	3.95104e-09	Ctra00032212/Ctra00086881/Ctra00087901/Ctra00088578/Ctra00088616/Ctra00088689/Ctra00088796/Ctra00088918/Ctra00088938/Ctra00089032/Ctra00089471/Ctra00089477/Ctra00090055/Ctra00090711/Ctra00091774/Ctra00091821/Ctra00091931/Ctra00092014/Ctra00092787/Ctra00092844/Ctra00093209/Ctra00094085/Ctra00094461/Ctra00095798/Ctra00096943/Ctra00097261/Ctra00097389/Ctra00097819/Ctra00098105/Ctra00098134/Ctra00099…	35
GO:0016829	lyase activity	108/2072	478/16757	1.95924e-10	6.65519e-09	5.20826e-09	Ctra00013254/Ctra00013346/Ctra00013409/Ctra00059846/Ctra00059864/Ctra00088799/Ctra00089025/Ctra00090709/Ctra00090962/Ctra00091771/Ctra00095801/Ctra00099326/Ctra00099439/Ctra00100463/Ctra00100721/Ctra00101112/Ctra00101214/Ctra00101674/Ctra00039253/Ctra00073517/Ctra00073518/Ctra00073527/Ctra00073530/Ctra00073531/Ctra00073546/Ctra00073551/Ctra00073570/Ctra00073583/Ctra00073591/Ctra00073596/Ctra00073…	108
GO:0043331	response to dsRNA	35/2072	92/16757	2.98463e-10	9.97984e-09	7.8101e-09	Ctra00032212/Ctra00086881/Ctra00087901/Ctra00088578/Ctra00088616/Ctra00088689/Ctra00088796/Ctra00088918/Ctra00088938/Ctra00089032/Ctra00089471/Ctra00089477/Ctra00090055/Ctra00090711/Ctra00091774/Ctra00091821/Ctra00091931/Ctra00092014/Ctra00092787/Ctra00092844/Ctra00093209/Ctra00094085/Ctra00094461/Ctra00095798/Ctra00096943/Ctra00097261/Ctra00097389/Ctra00097819/Ctra00098105/Ctra00098134/Ctra00099…	35
GO:0030246	carbohydrate binding	41/2072	123/16757	1.05089e-09	3.38147e-08	2.64629e-08	Ctra00000002/Ctra00000017/Ctra00000021/Ctra00000024/Ctra00000051/Ctra00000070/Ctra00000073/Ctra00000080/Ctra00000107/Ctra00001122/Ctra00001124/Ctra00001143/Ctra00001158/Ctra00001606/Ctra00001613/Ctra00002035/Ctra00002066/Ctra00002532/Ctra00002704/Ctra00002706/Ctra00002709/Ctra00002710/Ctra00002718/Ctra00002724/Ctra00002730/Ctra00002735/Ctra00002742/Ctra00023432/Ctra00089348/Ctra00090680/Ctra00101…	41
GO:0009961	response to 1-aminocyclopropane-1-carboxylic acid	11/2072	12/16757	1.07449e-09	3.38147e-08	2.64629e-08	Ctra00028131/Ctra00028134/Ctra00028142/Ctra00028146/Ctra00028152/Ctra00028153/Ctra00028190/Ctra00028209/Ctra00028251/Ctra00028265/Ctra00047453	11
GO:2000370	positive regulation of clathrin-dependent endocytosis	11/2072	12/16757	1.07449e-09	3.38147e-08	2.64629e-08	Ctra00019166/Ctra00062969/Ctra00062972/Ctra00087642/Ctra00088071/Ctra00094303/Ctra00094356/Ctra00094682/Ctra00097230/Ctra00098233/Ctra00100375	11
GO:0009908	flower development	100/2072	444/16757	1.11446e-09	3.45644e-08	2.70497e-08	Ctra00021568/Ctra00021584/Ctra00021668/Ctra00021676/Ctra00021691/Ctra00022376/Ctra00022390/Ctra00022392/Ctra00059288/Ctra00059294/Ctra00059323/Ctra00059325/Ctra00059327/Ctra00059345/Ctra00059354/Ctra00059360/Ctra00059361/Ctra00059362/Ctra00096796/Ctra00096798/Ctra00015057/Ctra00040554/Ctra00042364/Ctra00072215/Ctra00072285/Ctra00002402/Ctra00004473/Ctra00020076/Ctra00078259/Ctra00087037/Ctra00004…	100
GO:0005887	integral component of plasma membrane	81/2072	336/16757	1.61496e-09	4.91875e-08	3.84935e-08	Ctra00023066/Ctra00026423/Ctra00026424/Ctra00026427/Ctra00026428/Ctra00026430/Ctra00026435/Ctra00026475/Ctra00035407/Ctra00035903/Ctra00035909/Ctra00035910/Ctra00035916/Ctra00037501/Ctra00037502/Ctra00037510/Ctra00037513/Ctra00069377/Ctra00077465/Ctra00077513/Ctra00079129/Ctra00037810/Ctra00037831/Ctra00042152/Ctra00042159/Ctra00042171/Ctra00042190/Ctra00042202/Ctra00042230/Ctra00042262/Ctra00042…	81
GO:0009631	cold acclimation	23/2072	48/16757	1.63192e-09	4.91875e-08	3.84935e-08	Ctra00051345/Ctra00064104/Ctra00028131/Ctra00028134/Ctra00028142/Ctra00028146/Ctra00028152/Ctra00028153/Ctra00028190/Ctra00028209/Ctra00028251/Ctra00028265/Ctra00047453/Ctra00012981/Ctra00050251/Ctra00050288/Ctra00050296/Ctra00050301/Ctra00050306/Ctra00050362/Ctra00050431/Ctra00050452/Ctra00100455	23
GO:0016752	sinapoyltransferase activity	17/2072	28/16757	1.93462e-09	5.67134e-08	4.43832e-08	Ctra00012559/Ctra00012597/Ctra00012601/Ctra00012606/Ctra00012607/Ctra00012615/Ctra00012626/Ctra00034065/Ctra00044306/Ctra00068363/Ctra00068368/Ctra00068369/Ctra00068383/Ctra00068399/Ctra00078870/Ctra00078889/Ctra00096049	17
GO:0140053	mitochondrial gene expression	28/2072	69/16757	3.21361e-09	9.2934e-08	7.2729e-08	Ctra00022357/Ctra00101855/Ctra00013315/Ctra00013317/Ctra00013592/Ctra00013595/Ctra00013607/Ctra00013614/Ctra00013615/Ctra00013686/Ctra00013714/Ctra00088550/Ctra00088552/Ctra00089837/Ctra00089838/Ctra00090781/Ctra00094094/Ctra00095190/Ctra00095850/Ctra00099486/Ctra00099488/Ctra00100727/Ctra00002450/Ctra00010543/Ctra00011474/Ctra00018253/Ctra00052640/Ctra00022551	28
GO:0046622	positive regulation of organ growth	14/2072	20/16757	3.50965e-09	1.00142e-07	7.83698e-08	Ctra00004657/Ctra00029785/Ctra00029787/Ctra00029788/Ctra00029884/Ctra00029885/Ctra00029886/Ctra00029888/Ctra00030187/Ctra00031257/Ctra00031295/Ctra00031372/Ctra00041842/Ctra00078773	14
GO:0016106	sesquiterpenoid biosynthetic process	47/2072	157/16757	3.62629e-09	1.02109e-07	7.99089e-08	Ctra00013254/Ctra00013346/Ctra00013409/Ctra00059846/Ctra00059864/Ctra00088799/Ctra00089025/Ctra00090709/Ctra00090962/Ctra00091771/Ctra00095801/Ctra00099326/Ctra00099439/Ctra00100463/Ctra00100721/Ctra00101112/Ctra00101214/Ctra00101674/Ctra00036506/Ctra00036511/Ctra00006225/Ctra00006226/Ctra00006230/Ctra00006235/Ctra00006237/Ctra00006241/Ctra00006246/Ctra00006251/Ctra00006256/Ctra00006261/Ctra00006…	47
GO:0033799	myricetin 3'-O-methyltransferase activity	12/2072	15/16757	3.9378e-09	1.0944e-07	8.56465e-08	Ctra00004613/Ctra00004615/Ctra00004620/Ctra00004646/Ctra00004666/Ctra00004673/Ctra00026265/Ctra00053304/Ctra00075097/Ctra00072399/Ctra00098676/Ctra00099997	12
GO:0043200	response to amino acid	33/2072	91/16757	3.99037e-09	1.09479e-07	8.56772e-08	Ctra00074158/Ctra00074163/Ctra00084043/Ctra00007735/Ctra00007784/Ctra00007805/Ctra00007809/Ctra00007810/Ctra00007826/Ctra00007828/Ctra00007865/Ctra00055161/Ctra00055169/Ctra00055183/Ctra00055207/Ctra00055804/Ctra00055814/Ctra00055858/Ctra00055880/Ctra00055881/Ctra00098851/Ctra00028131/Ctra00028134/Ctra00028142/Ctra00028146/Ctra00028152/Ctra00028153/Ctra00028190/Ctra00028209/Ctra00028251/Ctra00028…	33
GO:0031667	response to nutrient levels	84/2072	362/16757	5.60192e-09	1.49851e-07	1.17272e-07	Ctra00039253/Ctra00073517/Ctra00073518/Ctra00073527/Ctra00073530/Ctra00073531/Ctra00073546/Ctra00073551/Ctra00073570/Ctra00073583/Ctra00073591/Ctra00073596/Ctra00073603/Ctra00073605/Ctra00073613/Ctra00073648/Ctra00073669/Ctra00073783/Ctra00073791/Ctra00073798/Ctra00073870/Ctra00073885/Ctra00073898/Ctra00073903/Ctra00073912/Ctra00073925/Ctra00073937/Ctra00073946/Ctra00073960/Ctra00073983/Ctra00073…	84
GO:0016151	nickel cation binding	11/2072	13/16757	6.19687e-09	1.59775e-07	1.25038e-07	Ctra00028131/Ctra00028134/Ctra00028142/Ctra00028146/Ctra00028152/Ctra00028153/Ctra00028190/Ctra00028209/Ctra00028251/Ctra00028265/Ctra00047453	11
GO:0031623	receptor internalization	11/2072	13/16757	6.19687e-09	1.59775e-07	1.25038e-07	Ctra00019166/Ctra00062969/Ctra00062972/Ctra00087642/Ctra00088071/Ctra00094303/Ctra00094356/Ctra00094682/Ctra00097230/Ctra00098233/Ctra00100375	11
GO:0016144	S-glycoside biosynthetic process	30/2072	80/16757	8.14269e-09	2.0262e-07	1.58568e-07	Ctra00036278/Ctra00036337/Ctra00043233/Ctra00043375/Ctra00044917/Ctra00044927/Ctra00044938/Ctra00044963/Ctra00044996/Ctra00074728/Ctra00074729/Ctra00074794/Ctra00074796/Ctra00074801/Ctra00074806/Ctra00074808/Ctra00074814/Ctra00074827/Ctra00074880/Ctra00074969/Ctra00055904/Ctra00070532/Ctra00046143/Ctra00046207/Ctra00007857/Ctra00065241/Ctra00065242/Ctra00065389/Ctra00036791/Ctra00073503	30
GO:0019758	glycosinolate biosynthetic process	30/2072	80/16757	8.14269e-09	2.0262e-07	1.58568e-07	Ctra00036278/Ctra00036337/Ctra00043233/Ctra00043375/Ctra00044917/Ctra00044927/Ctra00044938/Ctra00044963/Ctra00044996/Ctra00074728/Ctra00074729/Ctra00074794/Ctra00074796/Ctra00074801/Ctra00074806/Ctra00074808/Ctra00074814/Ctra00074827/Ctra00074880/Ctra00074969/Ctra00055904/Ctra00070532/Ctra00046143/Ctra00046207/Ctra00007857/Ctra00065241/Ctra00065242/Ctra00065389/Ctra00036791/Ctra00073503	30
GO:0019761	glucosinolate biosynthetic process	30/2072	80/16757	8.14269e-09	2.0262e-07	1.58568e-07	Ctra00036278/Ctra00036337/Ctra00043233/Ctra00043375/Ctra00044917/Ctra00044927/Ctra00044938/Ctra00044963/Ctra00044996/Ctra00074728/Ctra00074729/Ctra00074794/Ctra00074796/Ctra00074801/Ctra00074806/Ctra00074808/Ctra00074814/Ctra00074827/Ctra00074880/Ctra00074969/Ctra00055904/Ctra00070532/Ctra00046143/Ctra00046207/Ctra00007857/Ctra00065241/Ctra00065242/Ctra00065389/Ctra00036791/Ctra00073503	30
GO:0042577	lipid phosphatase activity	16/2072	27/16757	9.60947e-09	2.36371e-07	1.84981e-07	Ctra00001222/Ctra00074020/Ctra00074022/Ctra00074026/Ctra00075044/Ctra00088220/Ctra00088245/Ctra00093543/Ctra00097764/Ctra00097774/Ctra00098140/Ctra00098189/Ctra00051165/Ctra00051182/Ctra00051336/Ctra00051364	16
GO:0048658	anther wall tapetum development	19/2072	37/16757	1.00363e-08	2.44065e-07	1.91002e-07	Ctra00021568/Ctra00021584/Ctra00021668/Ctra00021676/Ctra00021691/Ctra00022376/Ctra00022390/Ctra00022392/Ctra00059294/Ctra00059323/Ctra00059325/Ctra00059327/Ctra00059345/Ctra00059354/Ctra00059360/Ctra00059361/Ctra00059362/Ctra00096796/Ctra00096798	19
GO:0090567	reproductive shoot system development	100/2072	463/16757	1.14293e-08	2.74818e-07	2.15069e-07	Ctra00021568/Ctra00021584/Ctra00021668/Ctra00021676/Ctra00021691/Ctra00022376/Ctra00022390/Ctra00022392/Ctra00059288/Ctra00059294/Ctra00059323/Ctra00059325/Ctra00059327/Ctra00059345/Ctra00059354/Ctra00059360/Ctra00059361/Ctra00059362/Ctra00096796/Ctra00096798/Ctra00015057/Ctra00040554/Ctra00042364/Ctra00072215/Ctra00072285/Ctra00002402/Ctra00004473/Ctra00020076/Ctra00078259/Ctra00087037/Ctra00004…	100
GO:0009991	response to extracellular stimulus	90/2072	403/16757	1.17255e-08	2.78806e-07	2.1819e-07	Ctra00039253/Ctra00073517/Ctra00073518/Ctra00073527/Ctra00073530/Ctra00073531/Ctra00073546/Ctra00073551/Ctra00073570/Ctra00073583/Ctra00073591/Ctra00073596/Ctra00073603/Ctra00073605/Ctra00073613/Ctra00073648/Ctra00073669/Ctra00073783/Ctra00073791/Ctra00073798/Ctra00073870/Ctra00073885/Ctra00073898/Ctra00073903/Ctra00073912/Ctra00073925/Ctra00073937/Ctra00073946/Ctra00073960/Ctra00073983/Ctra00073…	90
GO:0048437	floral organ development	75/2072	316/16757	1.32584e-08	3.1179e-07	2.44003e-07	Ctra00021568/Ctra00021584/Ctra00021668/Ctra00021676/Ctra00021691/Ctra00022376/Ctra00022390/Ctra00022392/Ctra00059288/Ctra00059294/Ctra00059323/Ctra00059325/Ctra00059327/Ctra00059345/Ctra00059354/Ctra00059360/Ctra00059361/Ctra00059362/Ctra00096796/Ctra00096798/Ctra00002402/Ctra00020076/Ctra00078259/Ctra00087037/Ctra00004657/Ctra00029785/Ctra00029787/Ctra00029788/Ctra00029884/Ctra00029885/Ctra00029…	75
GO:0046482	para-aminobenzoic acid metabolic process	12/2072	16/16757	1.39664e-08	3.2487e-07	2.54239e-07	Ctra00073277/Ctra00073352/Ctra00073406/Ctra00042967/Ctra00070373/Ctra00070394/Ctra00070398/Ctra00077097/Ctra00077104/Ctra00077172/Ctra00077268/Ctra00098848	12
GO:0015144	carbohydrate transmembrane transporter activity	34/2072	100/16757	1.55693e-08	3.5445e-07	2.77388e-07	Ctra00023066/Ctra00026423/Ctra00026424/Ctra00026427/Ctra00026428/Ctra00026430/Ctra00026435/Ctra00026475/Ctra00035407/Ctra00035903/Ctra00035909/Ctra00035910/Ctra00035916/Ctra00037501/Ctra00037502/Ctra00037510/Ctra00037513/Ctra00069377/Ctra00077465/Ctra00077513/Ctra00079129/Ctra00015103/Ctra00015184/Ctra00015202/Ctra00015229/Ctra00015247/Ctra00015256/Ctra00079376/Ctra00076874/Ctra00076982/Ctra00076…	34
GO:0034219	carbohydrate transmembrane transport	34/2072	100/16757	1.55693e-08	3.5445e-07	2.77388e-07	Ctra00023066/Ctra00026423/Ctra00026424/Ctra00026427/Ctra00026428/Ctra00026430/Ctra00026435/Ctra00026475/Ctra00035407/Ctra00035903/Ctra00035909/Ctra00035910/Ctra00035916/Ctra00037501/Ctra00037502/Ctra00037510/Ctra00037513/Ctra00069377/Ctra00077465/Ctra00077513/Ctra00079129/Ctra00015103/Ctra00015184/Ctra00015202/Ctra00015229/Ctra00015247/Ctra00015256/Ctra00079376/Ctra00076874/Ctra00076982/Ctra00076…	34
GO:0010436	carotenoid dioxygenase activity	19/2072	38/16757	1.77467e-08	3.87531e-07	3.03277e-07	Ctra00006225/Ctra00006226/Ctra00006230/Ctra00006235/Ctra00006237/Ctra00006241/Ctra00006246/Ctra00006251/Ctra00006256/Ctra00006261/Ctra00006297/Ctra00006305/Ctra00047210/Ctra00051491/Ctra00051492/Ctra00051517/Ctra00051554/Ctra00094431/Ctra00100696	19
GO:0016121	carotene catabolic process	19/2072	38/16757	1.77467e-08	3.87531e-07	3.03277e-07	Ctra00006225/Ctra00006226/Ctra00006230/Ctra00006235/Ctra00006237/Ctra00006241/Ctra00006246/Ctra00006251/Ctra00006256/Ctra00006261/Ctra00006297/Ctra00006305/Ctra00047210/Ctra00051491/Ctra00051492/Ctra00051517/Ctra00051554/Ctra00094431/Ctra00100696	19
GO:0045549	9-cis-epoxycarotenoid dioxygenase activity	19/2072	38/16757	1.77467e-08	3.87531e-07	3.03277e-07	Ctra00006225/Ctra00006226/Ctra00006230/Ctra00006235/Ctra00006237/Ctra00006241/Ctra00006246/Ctra00006251/Ctra00006256/Ctra00006261/Ctra00006297/Ctra00006305/Ctra00047210/Ctra00051491/Ctra00051492/Ctra00051517/Ctra00051554/Ctra00094431/Ctra00100696	19
GO:0046247	terpene catabolic process	19/2072	38/16757	1.77467e-08	3.87531e-07	3.03277e-07	Ctra00006225/Ctra00006226/Ctra00006230/Ctra00006235/Ctra00006237/Ctra00006241/Ctra00006246/Ctra00006251/Ctra00006256/Ctra00006261/Ctra00006297/Ctra00006305/Ctra00047210/Ctra00051491/Ctra00051492/Ctra00051517/Ctra00051554/Ctra00094431/Ctra00100696	19
GO:0004301	epoxide hydrolase activity	16/2072	28/16757	1.98426e-08	4.24632e-07	3.32311e-07	Ctra00001222/Ctra00074020/Ctra00074022/Ctra00074026/Ctra00075044/Ctra00088220/Ctra00088245/Ctra00093543/Ctra00097764/Ctra00097774/Ctra00098140/Ctra00098189/Ctra00051165/Ctra00051182/Ctra00051336/Ctra00051364	16
GO:0016803	ether hydrolase activity	16/2072	28/16757	1.98426e-08	4.24632e-07	3.32311e-07	Ctra00001222/Ctra00074020/Ctra00074022/Ctra00074026/Ctra00075044/Ctra00088220/Ctra00088245/Ctra00093543/Ctra00097764/Ctra00097774/Ctra00098140/Ctra00098189/Ctra00051165/Ctra00051182/Ctra00051336/Ctra00051364	16
GO:0006714	sesquiterpenoid metabolic process	47/2072	165/16757	2.07606e-08	4.39878e-07	3.44243e-07	Ctra00013254/Ctra00013346/Ctra00013409/Ctra00059846/Ctra00059864/Ctra00088799/Ctra00089025/Ctra00090709/Ctra00090962/Ctra00091771/Ctra00095801/Ctra00099326/Ctra00099439/Ctra00100463/Ctra00100721/Ctra00101112/Ctra00101214/Ctra00101674/Ctra00036506/Ctra00036511/Ctra00006225/Ctra00006226/Ctra00006230/Ctra00006235/Ctra00006237/Ctra00006241/Ctra00006246/Ctra00006251/Ctra00006256/Ctra00006261/Ctra00006…	47
GO:0017096	acetylserotonin O-methyltransferase activity	14/2072	22/16757	2.27131e-08	4.58547e-07	3.58853e-07	Ctra00002370/Ctra00053255/Ctra00053260/Ctra00053333/Ctra00075110/Ctra00075118/Ctra00075143/Ctra00075164/Ctra00075169/Ctra00075171/Ctra00075208/Ctra00075213/Ctra00053303/Ctra00072409	14
GO:1905114	cell surface receptor signaling pathway involved in cell-cell signaling	11/2072	14/16757	2.56617e-08	4.94909e-07	3.8731e-07	Ctra00019166/Ctra00062969/Ctra00062972/Ctra00087642/Ctra00088071/Ctra00094303/Ctra00094356/Ctra00094682/Ctra00097230/Ctra00098233/Ctra00100375	11
GO:2000369	regulation of clathrin-dependent endocytosis	11/2072	14/16757	2.56617e-08	4.94909e-07	3.8731e-07	Ctra00019166/Ctra00062969/Ctra00062972/Ctra00087642/Ctra00088071/Ctra00094303/Ctra00094356/Ctra00094682/Ctra00097230/Ctra00098233/Ctra00100375	11
GO:0008643	carbohydrate transport	37/2072	116/16757	2.57268e-08	4.94909e-07	3.8731e-07	Ctra00023066/Ctra00026423/Ctra00026424/Ctra00026427/Ctra00026428/Ctra00026430/Ctra00026435/Ctra00026475/Ctra00035407/Ctra00035903/Ctra00035909/Ctra00035910/Ctra00035916/Ctra00037501/Ctra00037502/Ctra00037510/Ctra00037513/Ctra00069377/Ctra00077465/Ctra00077513/Ctra00079129/Ctra00035093/Ctra00015103/Ctra00015184/Ctra00015202/Ctra00015229/Ctra00015247/Ctra00015256/Ctra00079376/Ctra00076874/Ctra00076…	37
GO:0008300	isoprenoid catabolic process	25/2072	62/16757	2.59018e-08	4.94909e-07	3.8731e-07	Ctra00047295/Ctra00047349/Ctra00047397/Ctra00006225/Ctra00006226/Ctra00006230/Ctra00006235/Ctra00006237/Ctra00006241/Ctra00006246/Ctra00006251/Ctra00006256/Ctra00006261/Ctra00006297/Ctra00006305/Ctra00047210/Ctra00051491/Ctra00051492/Ctra00051517/Ctra00051554/Ctra00094431/Ctra00100696/Ctra00060707/Ctra00060714/Ctra00060715	25
GO:1901600	strigolactone metabolic process	19/2072	39/16757	3.05976e-08	5.74376e-07	4.495e-07	Ctra00006225/Ctra00006226/Ctra00006230/Ctra00006235/Ctra00006237/Ctra00006241/Ctra00006246/Ctra00006251/Ctra00006256/Ctra00006261/Ctra00006297/Ctra00006305/Ctra00047210/Ctra00051491/Ctra00051492/Ctra00051517/Ctra00051554/Ctra00094431/Ctra00100696	19
GO:1901601	strigolactone biosynthetic process	19/2072	39/16757	3.05976e-08	5.74376e-07	4.495e-07	Ctra00006225/Ctra00006226/Ctra00006230/Ctra00006235/Ctra00006237/Ctra00006241/Ctra00006246/Ctra00006251/Ctra00006256/Ctra00006261/Ctra00006297/Ctra00006305/Ctra00047210/Ctra00051491/Ctra00051492/Ctra00051517/Ctra00051554/Ctra00094431/Ctra00100696	19
GO:0015203	polyamine transmembrane transporter activity	17/2072	32/16757	3.12101e-08	5.75772e-07	4.50592e-07	Ctra00086754/Ctra00089845/Ctra00089865/Ctra00089873/Ctra00090386/Ctra00093051/Ctra00095595/Ctra00097508/Ctra00097511/Ctra00097519/Ctra00097520/Ctra00097528/Ctra00097638/Ctra00101399/Ctra00102325/Ctra00102864/Ctra00102872	17
GO:1902047	polyamine transmembrane transport	17/2072	32/16757	3.12101e-08	5.75772e-07	4.50592e-07	Ctra00086754/Ctra00089845/Ctra00089865/Ctra00089873/Ctra00090386/Ctra00093051/Ctra00095595/Ctra00097508/Ctra00097511/Ctra00097519/Ctra00097520/Ctra00097528/Ctra00097638/Ctra00101399/Ctra00102325/Ctra00102864/Ctra00102872	17
GO:0010204	defense response signaling pathway, resistance gene-independent	37/2072	117/16757	3.31904e-08	6.07073e-07	4.75087e-07	Ctra00009861/Ctra00009881/Ctra00020810/Ctra00020855/Ctra00020931/Ctra00020933/Ctra00020936/Ctra00020938/Ctra00020940/Ctra00020944/Ctra00020968/Ctra00020989/Ctra00021032/Ctra00021033/Ctra00021045/Ctra00021074/Ctra00021077/Ctra00021079/Ctra00021081/Ctra00021088/Ctra00021098/Ctra00021109/Ctra00021127/Ctra00021140/Ctra00021149/Ctra00021155/Ctra00021158/Ctra00021201/Ctra00024596/Ctra00033343/Ctra00054…	37
GO:0009934	regulation of meristem structural organization	20/2072	43/16757	3.58958e-08	6.50991e-07	5.09457e-07	Ctra00041412/Ctra00076766/Ctra00076773/Ctra00076774/Ctra00076776/Ctra00076779/Ctra00076801/Ctra00076805/Ctra00076818/Ctra00087776/Ctra00087870/Ctra00088431/Ctra00088847/Ctra00095769/Ctra00095770/Ctra00097306/Ctra00101447/Ctra00101450/Ctra00101468/Ctra00103330	20
GO:0001046	core promoter sequence-specific DNA binding	16/2072	29/16757	3.91744e-08	6.9861e-07	5.46723e-07	Ctra00038076/Ctra00038249/Ctra00019517/Ctra00019538/Ctra00020351/Ctra00020390/Ctra00038090/Ctra00038122/Ctra00038147/Ctra00038263/Ctra00042973/Ctra00086968/Ctra00093162/Ctra00094845/Ctra00102507/Ctra00103318	16
GO:0002215	defense response to nematode	15/2072	26/16757	4.65998e-08	8.17406e-07	6.39691e-07	Ctra00000021/Ctra00000073/Ctra00001613/Ctra00002035/Ctra00002532/Ctra00002704/Ctra00002709/Ctra00002710/Ctra00002724/Ctra00002730/Ctra00002735/Ctra00023432/Ctra00089348/Ctra00090680/Ctra00101344	15
GO:0043651	linoleic acid metabolic process	15/2072	26/16757	4.65998e-08	8.17406e-07	6.39691e-07	Ctra00074020/Ctra00074022/Ctra00074026/Ctra00075044/Ctra00088220/Ctra00088245/Ctra00093543/Ctra00097764/Ctra00097774/Ctra00098140/Ctra00098189/Ctra00051165/Ctra00051182/Ctra00051336/Ctra00051364	15
GO:0030186	melatonin metabolic process	14/2072	23/16757	5.1415e-08	8.87324e-07	6.94408e-07	Ctra00002370/Ctra00053255/Ctra00053260/Ctra00053333/Ctra00075110/Ctra00075118/Ctra00075143/Ctra00075164/Ctra00075169/Ctra00075171/Ctra00075208/Ctra00075213/Ctra00053303/Ctra00072409	14
GO:0030187	melatonin biosynthetic process	14/2072	23/16757	5.1415e-08	8.87324e-07	6.94408e-07	Ctra00002370/Ctra00053255/Ctra00053260/Ctra00053333/Ctra00075110/Ctra00075118/Ctra00075143/Ctra00075164/Ctra00075169/Ctra00075171/Ctra00075208/Ctra00075213/Ctra00053303/Ctra00072409	14
GO:0015846	polyamine transport	17/2072	33/16757	5.69511e-08	9.75003e-07	7.63025e-07	Ctra00086754/Ctra00089845/Ctra00089865/Ctra00089873/Ctra00090386/Ctra00093051/Ctra00095595/Ctra00097508/Ctra00097511/Ctra00097519/Ctra00097520/Ctra00097528/Ctra00097638/Ctra00101399/Ctra00102325/Ctra00102864/Ctra00102872	17
GO:0016119	carotene metabolic process	19/2072	41/16757	8.49221e-08	1.41675e-06	1.10873e-06	Ctra00006225/Ctra00006226/Ctra00006230/Ctra00006235/Ctra00006237/Ctra00006241/Ctra00006246/Ctra00006251/Ctra00006256/Ctra00006261/Ctra00006297/Ctra00006305/Ctra00047210/Ctra00051491/Ctra00051492/Ctra00051517/Ctra00051554/Ctra00094431/Ctra00100696	19
GO:0043112	receptor metabolic process	11/2072	15/16757	8.54024e-08	1.41675e-06	1.10873e-06	Ctra00019166/Ctra00062969/Ctra00062972/Ctra00087642/Ctra00088071/Ctra00094303/Ctra00094356/Ctra00094682/Ctra00097230/Ctra00098233/Ctra00100375	11
GO:0016702	oxidoreductase activity, acting on single donors with incorporation of molecular oxygen, incorporation of two atoms of oxygen	21/2072	49/16757	9.58261e-08	1.57745e-06	1.23449e-06	Ctra00006225/Ctra00006226/Ctra00006230/Ctra00006235/Ctra00006237/Ctra00006241/Ctra00006246/Ctra00006251/Ctra00006256/Ctra00006261/Ctra00006297/Ctra00006305/Ctra00047210/Ctra00051491/Ctra00051492/Ctra00051517/Ctra00051554/Ctra00094431/Ctra00100696/Ctra00032630/Ctra00040740	21
GO:0009625	response to insect	33/2072	103/16757	1.27743e-07	2.0868e-06	1.6331e-06	Ctra00013254/Ctra00013346/Ctra00013409/Ctra00059846/Ctra00059864/Ctra00088799/Ctra00089025/Ctra00090709/Ctra00090962/Ctra00091771/Ctra00095801/Ctra00099326/Ctra00099439/Ctra00100463/Ctra00100721/Ctra00101112/Ctra00101214/Ctra00101674/Ctra00055904/Ctra00070532/Ctra00001175/Ctra00001207/Ctra00001213/Ctra00001221/Ctra00001248/Ctra00001333/Ctra00036791/Ctra00073503/Ctra00087966/Ctra00088583/Ctra00090…	33
GO:0051552	flavone metabolic process	19/2072	42/16757	1.37132e-07	2.1738e-06	1.70119e-06	Ctra00002370/Ctra00053255/Ctra00053260/Ctra00053304/Ctra00053333/Ctra00075097/Ctra00075110/Ctra00075118/Ctra00075143/Ctra00075164/Ctra00075169/Ctra00075171/Ctra00075208/Ctra00075213/Ctra00053303/Ctra00072399/Ctra00072409/Ctra00098676/Ctra00099997	19
GO:0051553	flavone biosynthetic process	19/2072	42/16757	1.37132e-07	2.1738e-06	1.70119e-06	Ctra00002370/Ctra00053255/Ctra00053260/Ctra00053304/Ctra00053333/Ctra00075097/Ctra00075110/Ctra00075118/Ctra00075143/Ctra00075164/Ctra00075169/Ctra00075171/Ctra00075208/Ctra00075213/Ctra00053303/Ctra00072399/Ctra00072409/Ctra00098676/Ctra00099997	19
GO:0051554	flavonol metabolic process	19/2072	42/16757	1.37132e-07	2.1738e-06	1.70119e-06	Ctra00002370/Ctra00053255/Ctra00053260/Ctra00053304/Ctra00053333/Ctra00075097/Ctra00075110/Ctra00075118/Ctra00075143/Ctra00075164/Ctra00075169/Ctra00075171/Ctra00075208/Ctra00075213/Ctra00053303/Ctra00072399/Ctra00072409/Ctra00098676/Ctra00099997	19
GO:0051555	flavonol biosynthetic process	19/2072	42/16757	1.37132e-07	2.1738e-06	1.70119e-06	Ctra00002370/Ctra00053255/Ctra00053260/Ctra00053304/Ctra00053333/Ctra00075097/Ctra00075110/Ctra00075118/Ctra00075143/Ctra00075164/Ctra00075169/Ctra00075171/Ctra00075208/Ctra00075213/Ctra00053303/Ctra00072399/Ctra00072409/Ctra00098676/Ctra00099997	19
GO:0009870	defense response signaling pathway, resistance gene-dependent	31/2072	94/16757	1.46338e-07	2.30267e-06	1.80204e-06	Ctra00009861/Ctra00009881/Ctra00020810/Ctra00020855/Ctra00020931/Ctra00020933/Ctra00020936/Ctra00020938/Ctra00020940/Ctra00020944/Ctra00020968/Ctra00020989/Ctra00021032/Ctra00021033/Ctra00021045/Ctra00021074/Ctra00021077/Ctra00021079/Ctra00021081/Ctra00021088/Ctra00021098/Ctra00021109/Ctra00021127/Ctra00021140/Ctra00021149/Ctra00021155/Ctra00021158/Ctra00021201/Ctra00024596/Ctra00033343/Ctra00054…	31
GO:0090698	post-embryonic plant morphogenesis	64/2072	270/16757	1.59329e-07	2.48879e-06	1.9477e-06	Ctra00023604/Ctra00060385/Ctra00035079/Ctra00029525/Ctra00002402/Ctra00020076/Ctra00078259/Ctra00087037/Ctra00041525/Ctra00015727/Ctra00057524/Ctra00057531/Ctra00057540/Ctra00057542/Ctra00057544/Ctra00057546/Ctra00057554/Ctra00057561/Ctra00057669/Ctra00057685/Ctra00066488/Ctra00005500/Ctra00022777/Ctra00038713/Ctra00035546/Ctra00041412/Ctra00076766/Ctra00076773/Ctra00076774/Ctra00076776/Ctra00076…	64
GO:0035251	UDP-glucosyltransferase activity	67/2072	288/16757	1.74528e-07	2.70644e-06	2.11803e-06	Ctra00059351/Ctra00059421/Ctra00059432/Ctra00059445/Ctra00059459/Ctra00059479/Ctra00059492/Ctra00059546/Ctra00059558/Ctra00059566/Ctra00066192/Ctra00066281/Ctra00066463/Ctra00075395/Ctra00075479/Ctra00092523/Ctra00071173/Ctra00071345/Ctra00071347/Ctra00071350/Ctra00071362/Ctra00071373/Ctra00071382/Ctra00071383/Ctra00071386/Ctra00071388/Ctra00071392/Ctra00071393/Ctra00071413/Ctra00071420/Ctra00071…	67
GO:0009852	auxin catabolic process	22/2072	55/16757	2.09236e-07	3.22132e-06	2.52097e-06	Ctra00010587/Ctra00011428/Ctra00011437/Ctra00011453/Ctra00011456/Ctra00011458/Ctra00011460/Ctra00011468/Ctra00011469/Ctra00011470/Ctra00011476/Ctra00011637/Ctra00039567/Ctra00046212/Ctra00047294/Ctra00047377/Ctra00049391/Ctra00072183/Ctra00072184/Ctra00072207/Ctra00088164/Ctra00088509	22
GO:1901334	lactone metabolic process	19/2072	43/16757	2.17278e-07	3.29769e-06	2.58073e-06	Ctra00006225/Ctra00006226/Ctra00006230/Ctra00006235/Ctra00006237/Ctra00006241/Ctra00006246/Ctra00006251/Ctra00006256/Ctra00006261/Ctra00006297/Ctra00006305/Ctra00047210/Ctra00051491/Ctra00051492/Ctra00051517/Ctra00051554/Ctra00094431/Ctra00100696	19
GO:1901336	lactone biosynthetic process	19/2072	43/16757	2.17278e-07	3.29769e-06	2.58073e-06	Ctra00006225/Ctra00006226/Ctra00006230/Ctra00006235/Ctra00006237/Ctra00006241/Ctra00006246/Ctra00006251/Ctra00006256/Ctra00006261/Ctra00006297/Ctra00006305/Ctra00047210/Ctra00051491/Ctra00051492/Ctra00051517/Ctra00051554/Ctra00094431/Ctra00100696	19
GO:0015020	glucuronosyltransferase activity	27/2072	77/16757	2.25411e-07	3.39703e-06	2.65848e-06	Ctra00059351/Ctra00059421/Ctra00059432/Ctra00059445/Ctra00059459/Ctra00059479/Ctra00059492/Ctra00059546/Ctra00059558/Ctra00059566/Ctra00066192/Ctra00066281/Ctra00066463/Ctra00075395/Ctra00075479/Ctra00092523/Ctra00008022/Ctra00008065/Ctra00008068/Ctra00008070/Ctra00008100/Ctra00008144/Ctra00059366/Ctra00059392/Ctra00059514/Ctra00082998/Ctra00083074	27
GO:0002090	regulation of receptor internalization	11/2072	16/16757	2.42562e-07	3.53117e-06	2.76345e-06	Ctra00019166/Ctra00062969/Ctra00062972/Ctra00087642/Ctra00088071/Ctra00094303/Ctra00094356/Ctra00094682/Ctra00097230/Ctra00098233/Ctra00100375	11
GO:0002092	positive regulation of receptor internalization	11/2072	16/16757	2.42562e-07	3.53117e-06	2.76345e-06	Ctra00019166/Ctra00062969/Ctra00062972/Ctra00087642/Ctra00088071/Ctra00094303/Ctra00094356/Ctra00094682/Ctra00097230/Ctra00098233/Ctra00100375	11
GO:0048260	positive regulation of receptor-mediated endocytosis	11/2072	16/16757	2.42562e-07	3.53117e-06	2.76345e-06	Ctra00019166/Ctra00062969/Ctra00062972/Ctra00087642/Ctra00088071/Ctra00094303/Ctra00094356/Ctra00094682/Ctra00097230/Ctra00098233/Ctra00100375	11
GO:0009821	alkaloid biosynthetic process	9/2072	11/16757	2.89392e-07	4.15636e-06	3.25272e-06	Ctra00004613/Ctra00004615/Ctra00004616/Ctra00004620/Ctra00004646/Ctra00004666/Ctra00004672/Ctra00004673/Ctra00026265	9
GO:0030766	11-O-demethyl-17-O-deacetylvindoline O-methyltransferase activity	9/2072	11/16757	2.89392e-07	4.15636e-06	3.25272e-06	Ctra00004613/Ctra00004615/Ctra00004616/Ctra00004620/Ctra00004646/Ctra00004666/Ctra00004672/Ctra00004673/Ctra00026265	9
GO:0008374	O-acyltransferase activity	38/2072	133/16757	4.18206e-07	5.96641e-06	4.66924e-06	Ctra00020387/Ctra00020419/Ctra00054730/Ctra00054758/Ctra00054769/Ctra00054780/Ctra00015634/Ctra00015797/Ctra00016148/Ctra00027134/Ctra00027139/Ctra00027165/Ctra00032171/Ctra00062018/Ctra00068663/Ctra00099653/Ctra00080848/Ctra00084054/Ctra00084167/Ctra00019171/Ctra00019187/Ctra00079095/Ctra00086755/Ctra00086758/Ctra00089864/Ctra00089867/Ctra00089874/Ctra00089878/Ctra00090385/Ctra00091449/Ctra00091…	38
GO:0035265	organ growth	14/2072	26/16757	4.22501e-07	5.98777e-06	4.68595e-06	Ctra00004657/Ctra00029785/Ctra00029787/Ctra00029788/Ctra00029884/Ctra00029885/Ctra00029886/Ctra00029888/Ctra00030187/Ctra00031257/Ctra00031295/Ctra00031372/Ctra00041842/Ctra00078773	14
GO:2000652	regulation of secondary cell wall biogenesis	15/2072	30/16757	5.75303e-07	8.09966e-06	6.33869e-06	Ctra00003311/Ctra00003474/Ctra00044321/Ctra00044758/Ctra00002592/Ctra00002642/Ctra00002643/Ctra00002680/Ctra00002685/Ctra00002695/Ctra00010566/Ctra00017199/Ctra00034932/Ctra00046502/Ctra00058702	15
GO:0010222	stem vascular tissue pattern formation	12/2072	20/16757	5.9811e-07	8.36573e-06	6.54691e-06	Ctra00015727/Ctra00057524/Ctra00057531/Ctra00057540/Ctra00057542/Ctra00057544/Ctra00057546/Ctra00057554/Ctra00057561/Ctra00057669/Ctra00057685/Ctra00066488	12
GO:0016701	oxidoreductase activity, acting on single donors with incorporation of molecular oxygen	21/2072	54/16757	6.89141e-07	9.54572e-06	7.47036e-06	Ctra00006225/Ctra00006226/Ctra00006230/Ctra00006235/Ctra00006237/Ctra00006241/Ctra00006246/Ctra00006251/Ctra00006256/Ctra00006261/Ctra00006297/Ctra00006305/Ctra00047210/Ctra00051491/Ctra00051492/Ctra00051517/Ctra00051554/Ctra00094431/Ctra00100696/Ctra00032630/Ctra00040740	21
GO:0016801	hydrolase activity, acting on ether bonds	16/2072	34/16757	6.91395e-07	9.54572e-06	7.47036e-06	Ctra00001222/Ctra00074020/Ctra00074022/Ctra00074026/Ctra00075044/Ctra00088220/Ctra00088245/Ctra00093543/Ctra00097764/Ctra00097774/Ctra00098140/Ctra00098189/Ctra00051165/Ctra00051182/Ctra00051336/Ctra00051364	16
GO:0001871	pattern binding	31/2072	101/16757	8.76658e-07	1.18737e-05	9.29222e-06	Ctra00000002/Ctra00000017/Ctra00000021/Ctra00000024/Ctra00000051/Ctra00000070/Ctra00000073/Ctra00000080/Ctra00000107/Ctra00001122/Ctra00001124/Ctra00001143/Ctra00001158/Ctra00001606/Ctra00001613/Ctra00002035/Ctra00002066/Ctra00002532/Ctra00002704/Ctra00002706/Ctra00002709/Ctra00002710/Ctra00002718/Ctra00002724/Ctra00002730/Ctra00002735/Ctra00002742/Ctra00023432/Ctra00089348/Ctra00090680/Ctra00101…	31
GO:0030247	polysaccharide binding	31/2072	101/16757	8.76658e-07	1.18737e-05	9.29222e-06	Ctra00000002/Ctra00000017/Ctra00000021/Ctra00000024/Ctra00000051/Ctra00000070/Ctra00000073/Ctra00000080/Ctra00000107/Ctra00001122/Ctra00001124/Ctra00001143/Ctra00001158/Ctra00001606/Ctra00001613/Ctra00002035/Ctra00002066/Ctra00002532/Ctra00002704/Ctra00002706/Ctra00002709/Ctra00002710/Ctra00002718/Ctra00002724/Ctra00002730/Ctra00002735/Ctra00002742/Ctra00023432/Ctra00089348/Ctra00090680/Ctra00101…	31
GO:0001047	core promoter binding	16/2072	35/16757	1.12761e-06	1.51766e-05	1.1877e-05	Ctra00038076/Ctra00038249/Ctra00019517/Ctra00019538/Ctra00020351/Ctra00020390/Ctra00038090/Ctra00038122/Ctra00038147/Ctra00038263/Ctra00042973/Ctra00086968/Ctra00093162/Ctra00094845/Ctra00102507/Ctra00103318	16
GO:0080051	cutin transport	12/2072	21/16757	1.23806e-06	1.65591e-05	1.29589e-05	Ctra00015727/Ctra00057524/Ctra00057531/Ctra00057540/Ctra00057542/Ctra00057544/Ctra00057546/Ctra00057554/Ctra00057561/Ctra00057669/Ctra00057685/Ctra00066488	12
GO:0016143	S-glycoside metabolic process	49/2072	199/16757	1.36719e-06	1.79495e-05	1.40471e-05	Ctra00036278/Ctra00036337/Ctra00043233/Ctra00043375/Ctra00044917/Ctra00044927/Ctra00044938/Ctra00044963/Ctra00044996/Ctra00074728/Ctra00074729/Ctra00074794/Ctra00074796/Ctra00074801/Ctra00074806/Ctra00074808/Ctra00074814/Ctra00074827/Ctra00074880/Ctra00074969/Ctra00006010/Ctra00006045/Ctra00055904/Ctra00070532/Ctra00011584/Ctra00051345/Ctra00064104/Ctra00092518/Ctra00046143/Ctra00046207/Ctra00039…	49
GO:0019757	glycosinolate metabolic process	49/2072	199/16757	1.36719e-06	1.79495e-05	1.40471e-05	Ctra00036278/Ctra00036337/Ctra00043233/Ctra00043375/Ctra00044917/Ctra00044927/Ctra00044938/Ctra00044963/Ctra00044996/Ctra00074728/Ctra00074729/Ctra00074794/Ctra00074796/Ctra00074801/Ctra00074806/Ctra00074808/Ctra00074814/Ctra00074827/Ctra00074880/Ctra00074969/Ctra00006010/Ctra00006045/Ctra00055904/Ctra00070532/Ctra00011584/Ctra00051345/Ctra00064104/Ctra00092518/Ctra00046143/Ctra00046207/Ctra00039…	49
GO:0019760	glucosinolate metabolic process	49/2072	199/16757	1.36719e-06	1.79495e-05	1.40471e-05	Ctra00036278/Ctra00036337/Ctra00043233/Ctra00043375/Ctra00044917/Ctra00044927/Ctra00044938/Ctra00044963/Ctra00044996/Ctra00074728/Ctra00074729/Ctra00074794/Ctra00074796/Ctra00074801/Ctra00074806/Ctra00074808/Ctra00074814/Ctra00074827/Ctra00074880/Ctra00074969/Ctra00006010/Ctra00006045/Ctra00055904/Ctra00070532/Ctra00011584/Ctra00051345/Ctra00064104/Ctra00092518/Ctra00046143/Ctra00046207/Ctra00039…	49
GO:0048259	regulation of receptor-mediated endocytosis	11/2072	18/16757	1.39267e-06	1.79537e-05	1.40503e-05	Ctra00019166/Ctra00062969/Ctra00062972/Ctra00087642/Ctra00088071/Ctra00094303/Ctra00094356/Ctra00094682/Ctra00097230/Ctra00098233/Ctra00100375	11
GO:1901348	positive regulation of secondary cell wall biogenesis	11/2072	18/16757	1.39267e-06	1.79537e-05	1.40503e-05	Ctra00002592/Ctra00002642/Ctra00002643/Ctra00002680/Ctra00002685/Ctra00002695/Ctra00010566/Ctra00017199/Ctra00034932/Ctra00046502/Ctra00058702	11
GO:1903340	positive regulation of cell wall organization or biogenesis	11/2072	18/16757	1.39267e-06	1.79537e-05	1.40503e-05	Ctra00002592/Ctra00002642/Ctra00002643/Ctra00002680/Ctra00002685/Ctra00002695/Ctra00010566/Ctra00017199/Ctra00034932/Ctra00046502/Ctra00058702	11
GO:0042937	tripeptide transmembrane transporter activity	23/2072	65/16757	1.45755e-06	1.85664e-05	1.45298e-05	Ctra00007735/Ctra00007784/Ctra00007805/Ctra00007809/Ctra00007810/Ctra00007826/Ctra00007828/Ctra00007865/Ctra00055161/Ctra00055169/Ctra00055183/Ctra00055207/Ctra00055804/Ctra00055814/Ctra00055858/Ctra00055880/Ctra00055881/Ctra00098851/Ctra00054896/Ctra00054901/Ctra00064151/Ctra00064157/Ctra00007835	23
GO:0042938	dipeptide transport	23/2072	65/16757	1.45755e-06	1.85664e-05	1.45298e-05	Ctra00007735/Ctra00007784/Ctra00007805/Ctra00007809/Ctra00007810/Ctra00007826/Ctra00007828/Ctra00007865/Ctra00055161/Ctra00055169/Ctra00055183/Ctra00055207/Ctra00055804/Ctra00055814/Ctra00055858/Ctra00055880/Ctra00055881/Ctra00098851/Ctra00054896/Ctra00054901/Ctra00064151/Ctra00064157/Ctra00007835	23
GO:0048029	monosaccharide binding	8/2072	10/16757	1.92717e-06	2.42596e-05	1.89853e-05	Ctra00019704/Ctra00064481/Ctra00064525/Ctra00071316/Ctra00071331/Ctra00071744/Ctra00071749/Ctra00071761	8
GO:0072425	signal transduction involved in G2 DNA damage checkpoint	8/2072	10/16757	1.92717e-06	2.42596e-05	1.89853e-05	Ctra00015211/Ctra00030169/Ctra00058725/Ctra00058742/Ctra00070375/Ctra00070440/Ctra00070479/Ctra00070516	8
GO:0090697	post-embryonic plant organ morphogenesis	45/2072	179/16757	1.99334e-06	2.49459e-05	1.95223e-05	Ctra00023604/Ctra00060385/Ctra00035079/Ctra00002402/Ctra00020076/Ctra00078259/Ctra00087037/Ctra00041525/Ctra00035546/Ctra00041412/Ctra00076766/Ctra00076773/Ctra00076774/Ctra00076776/Ctra00076779/Ctra00076801/Ctra00076805/Ctra00076818/Ctra00087776/Ctra00087870/Ctra00088431/Ctra00088847/Ctra00095769/Ctra00095770/Ctra00097306/Ctra00101447/Ctra00101450/Ctra00101468/Ctra00103330/Ctra00058730/Ctra00019…	45
GO:0048444	floral organ morphogenesis	30/2072	100/16757	2.22494e-06	2.76824e-05	2.16639e-05	Ctra00002402/Ctra00020076/Ctra00078259/Ctra00087037/Ctra00035546/Ctra00041412/Ctra00076766/Ctra00076773/Ctra00076774/Ctra00076776/Ctra00076779/Ctra00076801/Ctra00076805/Ctra00076818/Ctra00087776/Ctra00087870/Ctra00088431/Ctra00088847/Ctra00095769/Ctra00095770/Ctra00097306/Ctra00101447/Ctra00101450/Ctra00101468/Ctra00103330/Ctra00058730/Ctra00056399/Ctra00056400/Ctra00098294/Ctra00098300	30
GO:0019218	regulation of steroid metabolic process	14/2072	29/16757	2.36096e-06	2.8259e-05	2.21152e-05	Ctra00001222/Ctra00074020/Ctra00074022/Ctra00074026/Ctra00075044/Ctra00088220/Ctra00088245/Ctra00097764/Ctra00097774/Ctra00098140/Ctra00044030/Ctra00048136/Ctra00051182/Ctra00051364	14
GO:0009810	stilbene metabolic process	12/2072	22/16757	2.41654e-06	2.8259e-05	2.21152e-05	Ctra00001222/Ctra00074020/Ctra00074022/Ctra00074026/Ctra00075044/Ctra00088220/Ctra00088245/Ctra00097764/Ctra00097774/Ctra00098140/Ctra00051182/Ctra00051364	12
GO:0015643	toxic substance binding	12/2072	22/16757	2.41654e-06	2.8259e-05	2.21152e-05	Ctra00001222/Ctra00074020/Ctra00074022/Ctra00074026/Ctra00075044/Ctra00088220/Ctra00088245/Ctra00097764/Ctra00097774/Ctra00098140/Ctra00051182/Ctra00051364	12
GO:0035150	regulation of tube size	12/2072	22/16757	2.41654e-06	2.8259e-05	2.21152e-05	Ctra00001222/Ctra00074020/Ctra00074022/Ctra00074026/Ctra00075044/Ctra00088220/Ctra00088245/Ctra00097764/Ctra00097774/Ctra00098140/Ctra00051182/Ctra00051364	12
GO:0035296	regulation of tube diameter	12/2072	22/16757	2.41654e-06	2.8259e-05	2.21152e-05	Ctra00001222/Ctra00074020/Ctra00074022/Ctra00074026/Ctra00075044/Ctra00088220/Ctra00088245/Ctra00097764/Ctra00097774/Ctra00098140/Ctra00051182/Ctra00051364	12
GO:0046272	stilbene catabolic process	12/2072	22/16757	2.41654e-06	2.8259e-05	2.21152e-05	Ctra00001222/Ctra00074020/Ctra00074022/Ctra00074026/Ctra00075044/Ctra00088220/Ctra00088245/Ctra00097764/Ctra00097774/Ctra00098140/Ctra00051182/Ctra00051364	12
GO:0097176	epoxide metabolic process	12/2072	22/16757	2.41654e-06	2.8259e-05	2.21152e-05	Ctra00001222/Ctra00074020/Ctra00074022/Ctra00074026/Ctra00075044/Ctra00088220/Ctra00088245/Ctra00097764/Ctra00097774/Ctra00098140/Ctra00051182/Ctra00051364	12
GO:1901699	cellular response to nitrogen compound	40/2072	153/16757	2.55972e-06	2.97707e-05	2.32982e-05	Ctra00074158/Ctra00074163/Ctra00084043/Ctra00011678/Ctra00032212/Ctra00086881/Ctra00087901/Ctra00088578/Ctra00088616/Ctra00088689/Ctra00088796/Ctra00088918/Ctra00088938/Ctra00089032/Ctra00089471/Ctra00089477/Ctra00090055/Ctra00090711/Ctra00091774/Ctra00091821/Ctra00091931/Ctra00092014/Ctra00092787/Ctra00092844/Ctra00093209/Ctra00094085/Ctra00094461/Ctra00095798/Ctra00096943/Ctra00097261/Ctra00097…	40
GO:0045807	positive regulation of endocytosis	11/2072	19/16757	2.93673e-06	3.39708e-05	2.65851e-05	Ctra00019166/Ctra00062969/Ctra00062972/Ctra00087642/Ctra00088071/Ctra00094303/Ctra00094356/Ctra00094682/Ctra00097230/Ctra00098233/Ctra00100375	11
GO:0042447	hormone catabolic process	25/2072	77/16757	3.17245e-06	3.65002e-05	2.85646e-05	Ctra00010587/Ctra00011428/Ctra00011437/Ctra00011453/Ctra00011456/Ctra00011458/Ctra00011460/Ctra00011468/Ctra00011469/Ctra00011470/Ctra00011476/Ctra00011637/Ctra00039567/Ctra00046212/Ctra00047294/Ctra00047295/Ctra00047349/Ctra00047377/Ctra00047397/Ctra00049391/Ctra00072183/Ctra00072184/Ctra00072207/Ctra00088164/Ctra00088509	25
GO:0035145	exon-exon junction complex	10/2072	16/16757	3.2262e-06	3.69201e-05	2.88932e-05	Ctra00078003/Ctra00078009/Ctra00078046/Ctra00078083/Ctra00078096/Ctra00078104/Ctra00078114/Ctra00078155/Ctra00078165/Ctra00078183	10
GO:0010588	cotyledon vascular tissue pattern formation	13/2072	26/16757	3.30734e-06	3.76474e-05	2.94624e-05	Ctra00029525/Ctra00015727/Ctra00057524/Ctra00057531/Ctra00057540/Ctra00057542/Ctra00057544/Ctra00057546/Ctra00057554/Ctra00057561/Ctra00057669/Ctra00057685/Ctra00066488	13
GO:0007267	cell-cell signaling	19/2072	50/16757	3.49609e-06	3.95853e-05	3.0979e-05	Ctra00019704/Ctra00064481/Ctra00064525/Ctra00071316/Ctra00071331/Ctra00071744/Ctra00071749/Ctra00071761/Ctra00019166/Ctra00062969/Ctra00062972/Ctra00087642/Ctra00088071/Ctra00094303/Ctra00094356/Ctra00094682/Ctra00097230/Ctra00098233/Ctra00100375	19
GO:0000959	mitochondrial RNA metabolic process	24/2072	73/16757	3.87741e-06	4.34193e-05	3.39794e-05	Ctra00022357/Ctra00101855/Ctra00013315/Ctra00013317/Ctra00013592/Ctra00013595/Ctra00013607/Ctra00013614/Ctra00013615/Ctra00013686/Ctra00013714/Ctra00088550/Ctra00088552/Ctra00089837/Ctra00089838/Ctra00090781/Ctra00094094/Ctra00095190/Ctra00095850/Ctra00099486/Ctra00099488/Ctra00100727/Ctra00003697/Ctra00022551	24
GO:0000428	DNA-directed RNA polymerase complex	43/2072	172/16757	3.89556e-06	4.34193e-05	3.39794e-05	Ctra00086881/Ctra00087901/Ctra00088578/Ctra00088616/Ctra00088689/Ctra00088796/Ctra00088918/Ctra00088938/Ctra00089032/Ctra00089471/Ctra00089477/Ctra00090055/Ctra00090711/Ctra00091774/Ctra00091821/Ctra00091931/Ctra00092014/Ctra00092787/Ctra00092844/Ctra00093209/Ctra00094085/Ctra00094461/Ctra00095798/Ctra00096943/Ctra00097261/Ctra00097389/Ctra00097819/Ctra00098105/Ctra00098134/Ctra00099329/Ctra00100…	43
GO:0030880	RNA polymerase complex	43/2072	172/16757	3.89556e-06	4.34193e-05	3.39794e-05	Ctra00086881/Ctra00087901/Ctra00088578/Ctra00088616/Ctra00088689/Ctra00088796/Ctra00088918/Ctra00088938/Ctra00089032/Ctra00089471/Ctra00089477/Ctra00090055/Ctra00090711/Ctra00091774/Ctra00091821/Ctra00091931/Ctra00092014/Ctra00092787/Ctra00092844/Ctra00093209/Ctra00094085/Ctra00094461/Ctra00095798/Ctra00096943/Ctra00097261/Ctra00097389/Ctra00097819/Ctra00098105/Ctra00098134/Ctra00099329/Ctra00100…	43
GO:0090447	glycerol-3-phosphate 2-O-acyltransferase activity	16/2072	38/16757	4.28851e-06	4.75513e-05	3.72131e-05	Ctra00086755/Ctra00086758/Ctra00089864/Ctra00089867/Ctra00089874/Ctra00089878/Ctra00090385/Ctra00091449/Ctra00091454/Ctra00095596/Ctra00096662/Ctra00097516/Ctra00099545/Ctra00100762/Ctra00102861/Ctra00102879	16
GO:0015245	fatty acid transmembrane transporter activity	12/2072	23/16757	4.48338e-06	4.89511e-05	3.83085e-05	Ctra00015727/Ctra00057524/Ctra00057531/Ctra00057540/Ctra00057542/Ctra00057544/Ctra00057546/Ctra00057554/Ctra00057561/Ctra00057669/Ctra00057685/Ctra00066488	12
GO:0018904	ether metabolic process	12/2072	23/16757	4.48338e-06	4.89511e-05	3.83085e-05	Ctra00001222/Ctra00074020/Ctra00074022/Ctra00074026/Ctra00075044/Ctra00088220/Ctra00088245/Ctra00097764/Ctra00097774/Ctra00098140/Ctra00051182/Ctra00051364	12
GO:0019373	epoxygenase P450 pathway	12/2072	23/16757	4.48338e-06	4.89511e-05	3.83085e-05	Ctra00001222/Ctra00074020/Ctra00074022/Ctra00074026/Ctra00075044/Ctra00088220/Ctra00088245/Ctra00097764/Ctra00097774/Ctra00098140/Ctra00051182/Ctra00051364	12
GO:0055029	nuclear DNA-directed RNA polymerase complex	34/2072	125/16757	5.55326e-06	6.00201e-05	4.69709e-05	Ctra00086881/Ctra00087901/Ctra00088578/Ctra00088616/Ctra00088689/Ctra00088796/Ctra00088918/Ctra00088938/Ctra00089032/Ctra00089471/Ctra00089477/Ctra00090055/Ctra00090711/Ctra00091774/Ctra00091821/Ctra00091931/Ctra00092014/Ctra00092787/Ctra00092844/Ctra00093209/Ctra00094085/Ctra00094461/Ctra00095798/Ctra00096943/Ctra00097261/Ctra00097389/Ctra00097819/Ctra00098105/Ctra00098134/Ctra00099329/Ctra00100…	34
GO:0048759	xylem vessel member cell differentiation	11/2072	20/16757	5.79504e-06	6.23185e-05	4.87697e-05	Ctra00002592/Ctra00002642/Ctra00002643/Ctra00002680/Ctra00002685/Ctra00002695/Ctra00010566/Ctra00017199/Ctra00034932/Ctra00046502/Ctra00058702	11
GO:0008194	UDP-glycosyltransferase activity	76/2072	372/16757	5.83688e-06	6.24547e-05	4.88762e-05	Ctra00059351/Ctra00059421/Ctra00059432/Ctra00059445/Ctra00059459/Ctra00059479/Ctra00059492/Ctra00059546/Ctra00059558/Ctra00059566/Ctra00066192/Ctra00066281/Ctra00066463/Ctra00075395/Ctra00075479/Ctra00092523/Ctra00071173/Ctra00071345/Ctra00071347/Ctra00071350/Ctra00071362/Ctra00071373/Ctra00071382/Ctra00071383/Ctra00071386/Ctra00071388/Ctra00071392/Ctra00071393/Ctra00071413/Ctra00071420/Ctra00071…	76
GO:0042939	tripeptide transport	23/2072	70/16757	6.20378e-06	6.60502e-05	5.169e-05	Ctra00007735/Ctra00007784/Ctra00007805/Ctra00007809/Ctra00007810/Ctra00007826/Ctra00007828/Ctra00007865/Ctra00055161/Ctra00055169/Ctra00055183/Ctra00055207/Ctra00055804/Ctra00055814/Ctra00055858/Ctra00055880/Ctra00055881/Ctra00098851/Ctra00054896/Ctra00054901/Ctra00064151/Ctra00064157/Ctra00007835	23
GO:0033559	unsaturated fatty acid metabolic process	16/2072	39/16757	6.43994e-06	6.82251e-05	5.33921e-05	Ctra00001222/Ctra00074020/Ctra00074022/Ctra00074026/Ctra00075044/Ctra00088220/Ctra00088245/Ctra00093543/Ctra00097764/Ctra00097774/Ctra00098140/Ctra00098189/Ctra00051165/Ctra00051182/Ctra00051336/Ctra00051364	16
GO:0012501	programmed cell death	61/2072	282/16757	7.63139e-06	8.04491e-05	6.29585e-05	Ctra00021568/Ctra00021584/Ctra00021668/Ctra00021676/Ctra00021691/Ctra00022376/Ctra00022390/Ctra00022392/Ctra00059288/Ctra00059294/Ctra00059310/Ctra00059323/Ctra00059325/Ctra00059327/Ctra00059345/Ctra00059354/Ctra00059360/Ctra00059361/Ctra00059362/Ctra00096796/Ctra00096798/Ctra00022355/Ctra00066047/Ctra00009861/Ctra00009881/Ctra00020810/Ctra00020855/Ctra00020931/Ctra00020933/Ctra00020936/Ctra00020…	61
GO:0055092	sterol homeostasis	12/2072	24/16757	7.95714e-06	8.30648e-05	6.50054e-05	Ctra00001222/Ctra00074020/Ctra00074022/Ctra00074026/Ctra00075044/Ctra00088220/Ctra00088245/Ctra00097764/Ctra00097774/Ctra00098140/Ctra00051182/Ctra00051364	12
GO:0046839	phospholipid dephosphorylation	16/2072	40/16757	9.50606e-06	9.87522e-05	7.72822e-05	Ctra00001222/Ctra00074020/Ctra00074022/Ctra00074026/Ctra00075044/Ctra00088220/Ctra00088245/Ctra00093543/Ctra00097764/Ctra00097774/Ctra00098140/Ctra00098189/Ctra00051165/Ctra00051182/Ctra00051336/Ctra00051364	16
GO:1903338	regulation of cell wall organization or biogenesis	22/2072	67/16757	9.93223e-06	0.000102681	8.03569e-05	Ctra00003311/Ctra00003474/Ctra00044321/Ctra00044758/Ctra00002592/Ctra00002642/Ctra00002643/Ctra00002680/Ctra00002685/Ctra00002695/Ctra00010566/Ctra00017199/Ctra00034932/Ctra00046502/Ctra00058702/Ctra00027543/Ctra00069087/Ctra00090864/Ctra00091483/Ctra00093690/Ctra00101131/Ctra00102519	22
GO:0046620	regulation of organ growth	14/2072	32/16757	9.99341e-06	0.000102817	8.04631e-05	Ctra00004657/Ctra00029785/Ctra00029787/Ctra00029788/Ctra00029884/Ctra00029885/Ctra00029886/Ctra00029888/Ctra00030187/Ctra00031257/Ctra00031295/Ctra00031372/Ctra00041842/Ctra00078773	14
GO:0031098	stress-activated protein kinase signaling cascade	21/2072	63/16757	1.20881e-05	0.000123773	9.68633e-05	Ctra00028266/Ctra00079218/Ctra00079219/Ctra00079220/Ctra00079224/Ctra00079239/Ctra00079244/Ctra00079249/Ctra00079251/Ctra00079258/Ctra00034674/Ctra00052997/Ctra00055154/Ctra00055193/Ctra00055199/Ctra00055657/Ctra00055659/Ctra00055661/Ctra00055669/Ctra00055779/Ctra00098878	21
GO:0015908	fatty acid transport	12/2072	25/16757	1.35807e-05	0.000137738	0.000107792	Ctra00015727/Ctra00057524/Ctra00057531/Ctra00057540/Ctra00057542/Ctra00057544/Ctra00057546/Ctra00057554/Ctra00057561/Ctra00057669/Ctra00057685/Ctra00066488	12
GO:0042759	long-chain fatty acid biosynthetic process	12/2072	25/16757	1.35807e-05	0.000137738	0.000107792	Ctra00001222/Ctra00074020/Ctra00074022/Ctra00074026/Ctra00075044/Ctra00088220/Ctra00088245/Ctra00097764/Ctra00097774/Ctra00098140/Ctra00051182/Ctra00051364	12
GO:0010287	plastoglobule	30/2072	109/16757	1.50503e-05	0.000151922	0.000118893	Ctra00013912/Ctra00013931/Ctra00013980/Ctra00078108/Ctra00002743/Ctra00002754/Ctra00002756/Ctra00002759/Ctra00002768/Ctra00002898/Ctra00002908/Ctra00003066/Ctra00003111/Ctra00005429/Ctra00005444/Ctra00006854/Ctra00006862/Ctra00006866/Ctra00028986/Ctra00060871/Ctra00060882/Ctra00061602/Ctra00065701/Ctra00074090/Ctra00089665/Ctra00001847/Ctra00042348/Ctra00049179/Ctra00049223/Ctra00052648	30
GO:0000733	DNA strand renaturation	9/2072	15/16757	1.64947e-05	0.00016342	0.00012789	Ctra00039091/Ctra00039100/Ctra00039110/Ctra00047681/Ctra00054624/Ctra00058480/Ctra00059215/Ctra00059239/Ctra00068194	9
GO:0003852	2-isopropylmalate synthase activity	9/2072	15/16757	1.64947e-05	0.00016342	0.00012789	Ctra00071639/Ctra00080200/Ctra00080214/Ctra00080217/Ctra00080318/Ctra00080340/Ctra00080491/Ctra00080525/Ctra00080537	9
GO:0009820	alkaloid metabolic process	9/2072	15/16757	1.64947e-05	0.00016342	0.00012789	Ctra00004613/Ctra00004615/Ctra00004616/Ctra00004620/Ctra00004646/Ctra00004666/Ctra00004672/Ctra00004673/Ctra00026265	9
GO:0036310	ATP-dependent DNA/DNA annealing activity	9/2072	15/16757	1.64947e-05	0.00016342	0.00012789	Ctra00039091/Ctra00039100/Ctra00039110/Ctra00047681/Ctra00054624/Ctra00058480/Ctra00059215/Ctra00059239/Ctra00068194	9
GO:0000782	telomere cap complex	8/2072	12/16757	1.68246e-05	0.000164405	0.000128661	Ctra00010585/Ctra00010591/Ctra00013553/Ctra00038822/Ctra00046434/Ctra00046540/Ctra00064533/Ctra00070690	8
GO:0000783	nuclear telomere cap complex	8/2072	12/16757	1.68246e-05	0.000164405	0.000128661	Ctra00010585/Ctra00010591/Ctra00013553/Ctra00038822/Ctra00046434/Ctra00046540/Ctra00064533/Ctra00070690	8
GO:0031572	G2 DNA damage checkpoint	8/2072	12/16757	1.68246e-05	0.000164405	0.000128661	Ctra00015211/Ctra00030169/Ctra00058725/Ctra00058742/Ctra00070375/Ctra00070440/Ctra00070479/Ctra00070516	8
GO:0034002	(R)-limonene synthase activity	23/2072	74/16757	1.74468e-05	0.000167427	0.000131026	Ctra00013254/Ctra00013346/Ctra00013409/Ctra00059846/Ctra00059864/Ctra00088799/Ctra00089025/Ctra00090709/Ctra00090962/Ctra00091771/Ctra00095801/Ctra00099326/Ctra00099439/Ctra00100463/Ctra00100721/Ctra00101112/Ctra00101214/Ctra00101674/Ctra00087966/Ctra00088583/Ctra00090713/Ctra00094463/Ctra00070243	23
GO:0050550	pinene synthase activity	23/2072	74/16757	1.74468e-05	0.000167427	0.000131026	Ctra00013254/Ctra00013346/Ctra00013409/Ctra00059846/Ctra00059864/Ctra00088799/Ctra00089025/Ctra00090709/Ctra00090962/Ctra00091771/Ctra00095801/Ctra00099326/Ctra00099439/Ctra00100463/Ctra00100721/Ctra00101112/Ctra00101214/Ctra00101674/Ctra00087966/Ctra00088583/Ctra00090713/Ctra00094463/Ctra00070243	23
GO:0050552	(4S)-limonene synthase activity	23/2072	74/16757	1.74468e-05	0.000167427	0.000131026	Ctra00013254/Ctra00013346/Ctra00013409/Ctra00059846/Ctra00059864/Ctra00088799/Ctra00089025/Ctra00090709/Ctra00090962/Ctra00091771/Ctra00095801/Ctra00099326/Ctra00099439/Ctra00100463/Ctra00100721/Ctra00101112/Ctra00101214/Ctra00101674/Ctra00087966/Ctra00088583/Ctra00090713/Ctra00094463/Ctra00070243	23
GO:0080015	sabinene synthase activity	23/2072	74/16757	1.74468e-05	0.000167427	0.000131026	Ctra00013254/Ctra00013346/Ctra00013409/Ctra00059846/Ctra00059864/Ctra00088799/Ctra00089025/Ctra00090709/Ctra00090962/Ctra00091771/Ctra00095801/Ctra00099326/Ctra00099439/Ctra00100463/Ctra00100721/Ctra00101112/Ctra00101214/Ctra00101674/Ctra00087966/Ctra00088583/Ctra00090713/Ctra00094463/Ctra00070243	23
GO:0043692	monoterpene metabolic process	23/2072	75/16757	2.22482e-05	0.000210669	0.000164867	Ctra00013254/Ctra00013346/Ctra00013409/Ctra00059846/Ctra00059864/Ctra00088799/Ctra00089025/Ctra00090709/Ctra00090962/Ctra00091771/Ctra00095801/Ctra00099326/Ctra00099439/Ctra00100463/Ctra00100721/Ctra00101112/Ctra00101214/Ctra00101674/Ctra00087966/Ctra00088583/Ctra00090713/Ctra00094463/Ctra00070243	23
GO:0043693	monoterpene biosynthetic process	23/2072	75/16757	2.22482e-05	0.000210669	0.000164867	Ctra00013254/Ctra00013346/Ctra00013409/Ctra00059846/Ctra00059864/Ctra00088799/Ctra00089025/Ctra00090709/Ctra00090962/Ctra00091771/Ctra00095801/Ctra00099326/Ctra00099439/Ctra00100463/Ctra00100721/Ctra00101112/Ctra00101214/Ctra00101674/Ctra00087966/Ctra00088583/Ctra00090713/Ctra00094463/Ctra00070243	23
GO:0052578	alpha-farnesene synthase activity	23/2072	75/16757	2.22482e-05	0.000210669	0.000164867	Ctra00013254/Ctra00013346/Ctra00013409/Ctra00059846/Ctra00059864/Ctra00088799/Ctra00089025/Ctra00090709/Ctra00090962/Ctra00091771/Ctra00095801/Ctra00099326/Ctra00099439/Ctra00100463/Ctra00100721/Ctra00101112/Ctra00101214/Ctra00101674/Ctra00087966/Ctra00088583/Ctra00090713/Ctra00094463/Ctra00070243	23
GO:0006690	icosanoid metabolic process	14/2072	34/16757	2.3192e-05	0.000218638	0.000171103	Ctra00001222/Ctra00074020/Ctra00074022/Ctra00074026/Ctra00075044/Ctra00088220/Ctra00088245/Ctra00097764/Ctra00097774/Ctra00098140/Ctra00051182/Ctra00051364/Ctra00032630/Ctra00040740	14
GO:0046527	glucosyltransferase activity	67/2072	330/16757	2.51171e-05	0.000235748	0.000184494	Ctra00059351/Ctra00059421/Ctra00059432/Ctra00059445/Ctra00059459/Ctra00059479/Ctra00059492/Ctra00059546/Ctra00059558/Ctra00059566/Ctra00066192/Ctra00066281/Ctra00066463/Ctra00075395/Ctra00075479/Ctra00092523/Ctra00071173/Ctra00071345/Ctra00071347/Ctra00071350/Ctra00071362/Ctra00071373/Ctra00071382/Ctra00071383/Ctra00071386/Ctra00071388/Ctra00071392/Ctra00071393/Ctra00071413/Ctra00071420/Ctra00071…	67
GO:0042542	response to hydrogen peroxide	29/2072	107/16757	2.84416e-05	0.000265786	0.000208001	Ctra00002370/Ctra00053260/Ctra00053333/Ctra00075110/Ctra00075118/Ctra00075143/Ctra00075164/Ctra00075169/Ctra00075171/Ctra00075208/Ctra00075213/Ctra00001175/Ctra00001207/Ctra00001213/Ctra00001221/Ctra00001248/Ctra00001333/Ctra00012981/Ctra00050251/Ctra00050288/Ctra00050296/Ctra00050301/Ctra00050306/Ctra00050362/Ctra00050431/Ctra00050452/Ctra00100455/Ctra00053303/Ctra00072409	29
GO:0031047	regulatory ncRNA-mediated gene silencing	35/2072	140/16757	2.98505e-05	0.000276537	0.000216415	Ctra00032212/Ctra00086881/Ctra00087901/Ctra00088578/Ctra00088616/Ctra00088689/Ctra00088796/Ctra00088918/Ctra00088938/Ctra00089032/Ctra00089471/Ctra00089477/Ctra00090055/Ctra00090711/Ctra00091774/Ctra00091821/Ctra00091931/Ctra00092014/Ctra00092787/Ctra00092844/Ctra00093209/Ctra00094085/Ctra00094461/Ctra00095798/Ctra00096943/Ctra00097261/Ctra00097389/Ctra00097819/Ctra00098105/Ctra00098134/Ctra00099…	35
GO:0003008	system process	19/2072	57/16757	3.11088e-05	0.000286952	0.000224565	Ctra00022355/Ctra00065991/Ctra00066047/Ctra00001222/Ctra00074020/Ctra00074022/Ctra00074026/Ctra00075044/Ctra00088220/Ctra00088245/Ctra00093543/Ctra00097764/Ctra00097774/Ctra00098140/Ctra00098189/Ctra00051165/Ctra00051182/Ctra00051336/Ctra00051364	19
GO:1905393	plant organ formation	43/2072	186/16757	3.12625e-05	0.000287132	0.000224706	Ctra00023604/Ctra00060385/Ctra00035079/Ctra00002402/Ctra00020076/Ctra00078259/Ctra00087037/Ctra00035546/Ctra00058730/Ctra00006225/Ctra00006226/Ctra00006230/Ctra00006235/Ctra00006237/Ctra00006241/Ctra00006246/Ctra00006251/Ctra00006256/Ctra00006261/Ctra00006297/Ctra00006305/Ctra00047210/Ctra00051491/Ctra00051492/Ctra00051517/Ctra00051554/Ctra00094431/Ctra00100696/Ctra00019556/Ctra00090184/Ctra00091…	43
GO:1905177	tracheary element differentiation	11/2072	23/16757	3.26881e-05	0.000298067	0.000233263	Ctra00002592/Ctra00002642/Ctra00002643/Ctra00002680/Ctra00002685/Ctra00002695/Ctra00010566/Ctra00017199/Ctra00034932/Ctra00046502/Ctra00058702	11
GO:0043621	protein self-association	34/2072	135/16757	3.27316e-05	0.000298067	0.000233263	Ctra00086881/Ctra00087901/Ctra00088578/Ctra00088616/Ctra00088689/Ctra00088796/Ctra00088918/Ctra00088938/Ctra00089032/Ctra00089471/Ctra00089477/Ctra00090055/Ctra00090711/Ctra00091774/Ctra00091821/Ctra00091931/Ctra00092014/Ctra00092787/Ctra00092844/Ctra00093209/Ctra00094085/Ctra00094461/Ctra00095798/Ctra00096943/Ctra00097261/Ctra00097389/Ctra00097819/Ctra00098105/Ctra00098134/Ctra00099329/Ctra00100…	34
GO:0043414	macromolecule methylation	52/2072	240/16757	3.32012e-05	0.000301061	0.000235607	Ctra00048587/Ctra00048608/Ctra00048622/Ctra00048624/Ctra00048627/Ctra00048715/Ctra00048745/Ctra00032212/Ctra00086881/Ctra00087901/Ctra00088578/Ctra00088616/Ctra00088689/Ctra00088796/Ctra00088918/Ctra00088938/Ctra00089032/Ctra00089471/Ctra00089477/Ctra00090055/Ctra00090711/Ctra00091774/Ctra00091821/Ctra00091931/Ctra00092014/Ctra00092787/Ctra00092844/Ctra00093209/Ctra00094085/Ctra00094461/Ctra00095…	52
GO:0009098	leucine biosynthetic process	9/2072	16/16757	3.35543e-05	0.000301707	0.000236112	Ctra00071639/Ctra00080200/Ctra00080214/Ctra00080217/Ctra00080318/Ctra00080340/Ctra00080491/Ctra00080525/Ctra00080537	9
GO:0097617	annealing activity	9/2072	16/16757	3.35543e-05	0.000301707	0.000236112	Ctra00039091/Ctra00039100/Ctra00039110/Ctra00047681/Ctra00054624/Ctra00058480/Ctra00059215/Ctra00059239/Ctra00068194	9
GO:0016098	monoterpenoid metabolic process	23/2072	77/16757	3.55658e-05	0.000317128	0.000248181	Ctra00013254/Ctra00013346/Ctra00013409/Ctra00059846/Ctra00059864/Ctra00088799/Ctra00089025/Ctra00090709/Ctra00090962/Ctra00091771/Ctra00095801/Ctra00099326/Ctra00099439/Ctra00100463/Ctra00100721/Ctra00101112/Ctra00101214/Ctra00101674/Ctra00087966/Ctra00088583/Ctra00090713/Ctra00094463/Ctra00070243	23
GO:0016099	monoterpenoid biosynthetic process	23/2072	77/16757	3.55658e-05	0.000317128	0.000248181	Ctra00013254/Ctra00013346/Ctra00013409/Ctra00059846/Ctra00059864/Ctra00088799/Ctra00089025/Ctra00090709/Ctra00090962/Ctra00091771/Ctra00095801/Ctra00099326/Ctra00099439/Ctra00100463/Ctra00100721/Ctra00101112/Ctra00101214/Ctra00101674/Ctra00087966/Ctra00088583/Ctra00090713/Ctra00094463/Ctra00070243	23
GO:0005782	peroxisomal matrix	13/2072	31/16757	3.60078e-05	0.000318416	0.000249188	Ctra00001222/Ctra00074020/Ctra00074022/Ctra00074026/Ctra00075044/Ctra00088220/Ctra00088245/Ctra00097764/Ctra00097774/Ctra00098140/Ctra00051182/Ctra00051364/Ctra00044769	13
GO:0031907	microbody lumen	13/2072	31/16757	3.60078e-05	0.000318416	0.000249188	Ctra00001222/Ctra00074020/Ctra00074022/Ctra00074026/Ctra00075044/Ctra00088220/Ctra00088245/Ctra00097764/Ctra00097774/Ctra00098140/Ctra00051182/Ctra00051364/Ctra00044769	13
GO:0046246	terpene biosynthetic process	28/2072	103/16757	3.6566e-05	0.000322021	0.00025201	Ctra00013254/Ctra00013346/Ctra00013409/Ctra00059846/Ctra00059864/Ctra00088799/Ctra00089025/Ctra00090709/Ctra00090962/Ctra00091771/Ctra00095801/Ctra00099326/Ctra00099439/Ctra00100463/Ctra00100721/Ctra00101112/Ctra00101214/Ctra00101674/Ctra00087966/Ctra00088583/Ctra00088688/Ctra00089480/Ctra00090713/Ctra00094463/Ctra00060707/Ctra00060714/Ctra00060715/Ctra00070243	28
GO:0005690	U4atac snRNP	7/2072	10/16757	3.73465e-05	0.000323569	0.000253221	Ctra00039467/Ctra00087705/Ctra00087708/Ctra00092166/Ctra00098420/Ctra00098816/Ctra00099415	7
GO:0015288	porin activity	7/2072	10/16757	3.73465e-05	0.000323569	0.000253221	Ctra00019904/Ctra00019921/Ctra00019941/Ctra00022936/Ctra00043036/Ctra00061794/Ctra00068067	7
GO:0022829	wide pore channel activity	7/2072	10/16757	3.73465e-05	0.000323569	0.000253221	Ctra00019904/Ctra00019921/Ctra00019941/Ctra00022936/Ctra00043036/Ctra00061794/Ctra00068067	7
GO:0030622	U4atac snRNA binding	7/2072	10/16757	3.73465e-05	0.000323569	0.000253221	Ctra00039467/Ctra00087705/Ctra00087708/Ctra00092166/Ctra00098420/Ctra00098816/Ctra00099415	7
GO:0080052	response to histidine	19/2072	58/16757	4.09474e-05	0.000351917	0.000275406	Ctra00007735/Ctra00007784/Ctra00007805/Ctra00007809/Ctra00007810/Ctra00007826/Ctra00007828/Ctra00007865/Ctra00055161/Ctra00055169/Ctra00055183/Ctra00055207/Ctra00055804/Ctra00055814/Ctra00055858/Ctra00055880/Ctra00055881/Ctra00098851/Ctra00007835	19
GO:0080053	response to phenylalanine	19/2072	58/16757	4.09474e-05	0.000351917	0.000275406	Ctra00007735/Ctra00007784/Ctra00007805/Ctra00007809/Ctra00007810/Ctra00007826/Ctra00007828/Ctra00007865/Ctra00055161/Ctra00055169/Ctra00055183/Ctra00055207/Ctra00055804/Ctra00055814/Ctra00055858/Ctra00055880/Ctra00055881/Ctra00098851/Ctra00007835	19
GO:0034768	(E)-beta-ocimene synthase activity	23/2072	78/16757	4.46012e-05	0.000380265	0.000297591	Ctra00013254/Ctra00013346/Ctra00013409/Ctra00059846/Ctra00059864/Ctra00088799/Ctra00089025/Ctra00090709/Ctra00090962/Ctra00091771/Ctra00095801/Ctra00099326/Ctra00099439/Ctra00100463/Ctra00100721/Ctra00101112/Ctra00101214/Ctra00101674/Ctra00087966/Ctra00088583/Ctra00090713/Ctra00094463/Ctra00070243	23
GO:0050551	myrcene synthase activity	23/2072	78/16757	4.46012e-05	0.000380265	0.000297591	Ctra00013254/Ctra00013346/Ctra00013409/Ctra00059846/Ctra00059864/Ctra00088799/Ctra00089025/Ctra00090709/Ctra00090962/Ctra00091771/Ctra00095801/Ctra00099326/Ctra00099439/Ctra00100463/Ctra00100721/Ctra00101112/Ctra00101214/Ctra00101674/Ctra00087966/Ctra00088583/Ctra00090713/Ctra00094463/Ctra00070243	23
GO:0071456	cellular response to hypoxia	41/2072	177/16757	4.5041e-05	0.000382491	0.000299332	Ctra00009861/Ctra00009881/Ctra00020810/Ctra00020855/Ctra00020931/Ctra00020933/Ctra00020936/Ctra00020938/Ctra00020940/Ctra00020944/Ctra00020968/Ctra00020989/Ctra00021032/Ctra00021033/Ctra00021045/Ctra00021074/Ctra00021077/Ctra00021079/Ctra00021081/Ctra00021088/Ctra00021098/Ctra00021109/Ctra00021127/Ctra00021140/Ctra00021149/Ctra00021155/Ctra00021158/Ctra00021201/Ctra00024596/Ctra00033343/Ctra00054…	41
GO:0032210	regulation of telomere maintenance via telomerase	10/2072	20/16757	4.64823e-05	0.000391623	0.000306479	Ctra00010585/Ctra00010591/Ctra00013553/Ctra00038822/Ctra00046434/Ctra00046540/Ctra00064533/Ctra00070690/Ctra00002582/Ctra00017285	10
GO:0060628	regulation of ER to Golgi vesicle-mediated transport	10/2072	20/16757	4.64823e-05	0.000391623	0.000306479	Ctra00068244/Ctra00068273/Ctra00079202/Ctra00079513/Ctra00087421/Ctra00099007/Ctra00059403/Ctra00059509/Ctra00059533/Ctra00059554	10
GO:0071396	cellular response to lipid	78/2072	407/16757	4.72022e-05	0.000396128	0.000310005	Ctra00036278/Ctra00036337/Ctra00043233/Ctra00043260/Ctra00043303/Ctra00043375/Ctra00043377/Ctra00044917/Ctra00044927/Ctra00044938/Ctra00044963/Ctra00044996/Ctra00074728/Ctra00074729/Ctra00074790/Ctra00074794/Ctra00074796/Ctra00074801/Ctra00074806/Ctra00074808/Ctra00074814/Ctra00074827/Ctra00074880/Ctra00074903/Ctra00074914/Ctra00074957/Ctra00074969/Ctra00028266/Ctra00008869/Ctra00032300/Ctra00042…	78
GO:0042803	protein homodimerization activity	61/2072	299/16757	4.90507e-05	0.000410033	0.000320887	Ctra00004613/Ctra00004615/Ctra00004616/Ctra00004620/Ctra00004646/Ctra00004666/Ctra00004672/Ctra00004673/Ctra00026265/Ctra00075172/Ctra00075984/Ctra00075996/Ctra00076001/Ctra00076024/Ctra00076030/Ctra00076043/Ctra00001222/Ctra00074020/Ctra00074022/Ctra00074026/Ctra00075044/Ctra00088220/Ctra00088245/Ctra00097764/Ctra00097774/Ctra00098140/Ctra00017199/Ctra00058702/Ctra00017029/Ctra00017055/Ctra00017…	61
GO:0036294	cellular response to decreased oxygen levels	41/2072	178/16757	5.16451e-05	0.000428374	0.00033524	Ctra00009861/Ctra00009881/Ctra00020810/Ctra00020855/Ctra00020931/Ctra00020933/Ctra00020936/Ctra00020938/Ctra00020940/Ctra00020944/Ctra00020968/Ctra00020989/Ctra00021032/Ctra00021033/Ctra00021045/Ctra00021074/Ctra00021077/Ctra00021079/Ctra00021081/Ctra00021088/Ctra00021098/Ctra00021109/Ctra00021127/Ctra00021140/Ctra00021149/Ctra00021155/Ctra00021158/Ctra00021201/Ctra00024596/Ctra00033343/Ctra00054…	41
GO:0071453	cellular response to oxygen levels	41/2072	178/16757	5.16451e-05	0.000428374	0.00033524	Ctra00009861/Ctra00009881/Ctra00020810/Ctra00020855/Ctra00020931/Ctra00020933/Ctra00020936/Ctra00020938/Ctra00020940/Ctra00020944/Ctra00020968/Ctra00020989/Ctra00021032/Ctra00021033/Ctra00021045/Ctra00021074/Ctra00021077/Ctra00021079/Ctra00021081/Ctra00021088/Ctra00021098/Ctra00021109/Ctra00021127/Ctra00021140/Ctra00021149/Ctra00021155/Ctra00021158/Ctra00021201/Ctra00024596/Ctra00033343/Ctra00054…	41
GO:0048826	cotyledon morphogenesis	13/2072	32/16757	5.38071e-05	0.000444584	0.000347926	Ctra00029525/Ctra00015727/Ctra00057524/Ctra00057531/Ctra00057540/Ctra00057542/Ctra00057544/Ctra00057546/Ctra00057554/Ctra00057561/Ctra00057669/Ctra00057685/Ctra00066488	13
GO:0048653	anther development	24/2072	84/16757	5.41012e-05	0.000445151	0.00034837	Ctra00021568/Ctra00021584/Ctra00021668/Ctra00021676/Ctra00021691/Ctra00022376/Ctra00022390/Ctra00022392/Ctra00059294/Ctra00059323/Ctra00059325/Ctra00059327/Ctra00059345/Ctra00059354/Ctra00059360/Ctra00059361/Ctra00059362/Ctra00096796/Ctra00096798/Ctra00011978/Ctra00011993/Ctra00011998/Ctra00012000/Ctra00012182	24
GO:0009814	defense response, incompatible interaction	61/2072	300/16757	5.42918e-05	0.000445151	0.00034837	Ctra00059288/Ctra00000021/Ctra00000073/Ctra00001124/Ctra00001613/Ctra00002035/Ctra00002532/Ctra00002704/Ctra00002709/Ctra00002710/Ctra00002724/Ctra00002730/Ctra00002735/Ctra00023432/Ctra00089348/Ctra00090680/Ctra00101344/Ctra00009861/Ctra00009881/Ctra00020810/Ctra00020855/Ctra00020931/Ctra00020933/Ctra00020936/Ctra00020938/Ctra00020940/Ctra00020944/Ctra00020968/Ctra00020989/Ctra00021032/Ctra00021…	61
GO:0019369	arachidonic acid metabolic process	12/2072	28/16757	5.55751e-05	0.000453934	0.000355243	Ctra00001222/Ctra00074020/Ctra00074022/Ctra00074026/Ctra00075044/Ctra00088220/Ctra00088245/Ctra00097764/Ctra00097774/Ctra00098140/Ctra00051182/Ctra00051364	12
GO:0009378	four-way junction helicase activity	9/2072	17/16757	6.34689e-05	0.000516439	0.000404158	Ctra00039091/Ctra00039100/Ctra00039110/Ctra00047681/Ctra00054624/Ctra00058480/Ctra00059215/Ctra00059239/Ctra00068194	9
GO:0090696	post-embryonic plant organ development	54/2072	258/16757	6.38915e-05	0.000517908	0.000405308	Ctra00023604/Ctra00060385/Ctra00053453/Ctra00035079/Ctra00002402/Ctra00020076/Ctra00078259/Ctra00087037/Ctra00041525/Ctra00035546/Ctra00041412/Ctra00076766/Ctra00076773/Ctra00076774/Ctra00076776/Ctra00076779/Ctra00076801/Ctra00076805/Ctra00076818/Ctra00087776/Ctra00087870/Ctra00088431/Ctra00088847/Ctra00095769/Ctra00095770/Ctra00097306/Ctra00101447/Ctra00101450/Ctra00101468/Ctra00103330/Ctra00058…	54
GO:0051260	protein homooligomerization	24/2072	85/16757	6.66552e-05	0.000538272	0.000421245	Ctra00023066/Ctra00026423/Ctra00026424/Ctra00026427/Ctra00026428/Ctra00026430/Ctra00026435/Ctra00026475/Ctra00035407/Ctra00035903/Ctra00035909/Ctra00035910/Ctra00035916/Ctra00037501/Ctra00037502/Ctra00037510/Ctra00037513/Ctra00069377/Ctra00077465/Ctra00077513/Ctra00079129/Ctra00007657/Ctra00076874/Ctra00044769	24
GO:0046983	protein dimerization activity	68/2072	347/16757	6.99792e-05	0.000562991	0.00044059	Ctra00004613/Ctra00004615/Ctra00004616/Ctra00004620/Ctra00004646/Ctra00004666/Ctra00004672/Ctra00004673/Ctra00026265/Ctra00022357/Ctra00075172/Ctra00075984/Ctra00075996/Ctra00076001/Ctra00076024/Ctra00076030/Ctra00076043/Ctra00001222/Ctra00074020/Ctra00074022/Ctra00074026/Ctra00075044/Ctra00088220/Ctra00088245/Ctra00097764/Ctra00097774/Ctra00098140/Ctra00017199/Ctra00058702/Ctra00002402/Ctra00004…	68
GO:0008219	cell death	61/2072	303/16757	7.32541e-05	0.000584939	0.000457766	Ctra00021568/Ctra00021584/Ctra00021668/Ctra00021676/Ctra00021691/Ctra00022376/Ctra00022390/Ctra00022392/Ctra00059288/Ctra00059294/Ctra00059310/Ctra00059323/Ctra00059325/Ctra00059327/Ctra00059345/Ctra00059354/Ctra00059360/Ctra00059361/Ctra00059362/Ctra00096796/Ctra00096798/Ctra00022355/Ctra00066047/Ctra00009861/Ctra00009881/Ctra00020810/Ctra00020855/Ctra00020931/Ctra00020933/Ctra00020936/Ctra00020…	61
GO:0009809	lignin biosynthetic process	28/2072	107/16757	7.65561e-05	0.000609034	0.000476622	Ctra00002370/Ctra00053255/Ctra00053260/Ctra00053304/Ctra00053333/Ctra00075097/Ctra00075110/Ctra00075118/Ctra00075143/Ctra00075164/Ctra00075169/Ctra00075171/Ctra00075208/Ctra00075213/Ctra00027046/Ctra00062591/Ctra00062596/Ctra00062601/Ctra00068670/Ctra00068692/Ctra00080848/Ctra00084054/Ctra00084167/Ctra00053303/Ctra00072399/Ctra00072409/Ctra00098676/Ctra00099997	28
GO:1901659	glycosyl compound biosynthetic process	30/2072	118/16757	7.70945e-05	0.000611045	0.000478196	Ctra00036278/Ctra00036337/Ctra00043233/Ctra00043375/Ctra00044917/Ctra00044927/Ctra00044938/Ctra00044963/Ctra00044996/Ctra00074728/Ctra00074729/Ctra00074794/Ctra00074796/Ctra00074801/Ctra00074806/Ctra00074808/Ctra00074814/Ctra00074827/Ctra00074880/Ctra00074969/Ctra00055904/Ctra00070532/Ctra00046143/Ctra00046207/Ctra00007857/Ctra00065241/Ctra00065242/Ctra00065389/Ctra00036791/Ctra00073503	30
GO:0009674	potassium:sodium symporter activity	10/2072	21/16757	7.89138e-05	0.000618592	0.000484102	Ctra00019549/Ctra00019595/Ctra00019597/Ctra00019602/Ctra00019718/Ctra00019746/Ctra00019754/Ctra00019792/Ctra00041742/Ctra00086425	10
GO:0015370	solute:sodium symporter activity	10/2072	21/16757	7.89138e-05	0.000618592	0.000484102	Ctra00019549/Ctra00019595/Ctra00019597/Ctra00019602/Ctra00019718/Ctra00019746/Ctra00019754/Ctra00019792/Ctra00041742/Ctra00086425	10
GO:1904356	regulation of telomere maintenance via telomere lengthening	10/2072	21/16757	7.89138e-05	0.000618592	0.000484102	Ctra00010585/Ctra00010591/Ctra00013553/Ctra00038822/Ctra00046434/Ctra00046540/Ctra00064533/Ctra00070690/Ctra00002582/Ctra00017285	10
GO:0015179	L-amino acid transmembrane transporter activity	17/2072	51/16757	8.03864e-05	0.000623286	0.000487776	Ctra00086754/Ctra00089845/Ctra00089865/Ctra00089873/Ctra00090386/Ctra00093051/Ctra00095595/Ctra00097508/Ctra00097511/Ctra00097519/Ctra00097528/Ctra00097638/Ctra00101399/Ctra00101401/Ctra00102325/Ctra00102864/Ctra00102872	17
GO:0015807	L-amino acid transport	17/2072	51/16757	8.03864e-05	0.000623286	0.000487776	Ctra00086754/Ctra00089845/Ctra00089865/Ctra00089873/Ctra00090386/Ctra00093051/Ctra00095595/Ctra00097508/Ctra00097511/Ctra00097519/Ctra00097528/Ctra00097638/Ctra00101399/Ctra00101401/Ctra00102325/Ctra00102864/Ctra00102872	17
GO:1902475	L-alpha-amino acid transmembrane transport	17/2072	51/16757	8.03864e-05	0.000623286	0.000487776	Ctra00086754/Ctra00089845/Ctra00089865/Ctra00089873/Ctra00090386/Ctra00093051/Ctra00095595/Ctra00097508/Ctra00097511/Ctra00097519/Ctra00097528/Ctra00097638/Ctra00101399/Ctra00101401/Ctra00102325/Ctra00102864/Ctra00102872	17
GO:0007231	osmosensory signaling pathway	8/2072	14/16757	8.10709e-05	0.000624071	0.00048839	Ctra00002087/Ctra00002118/Ctra00030154/Ctra00046243/Ctra00050551/Ctra00050558/Ctra00053684/Ctra00053718	8
GO:2000279	negative regulation of DNA biosynthetic process	8/2072	14/16757	8.10709e-05	0.000624071	0.00048839	Ctra00010585/Ctra00010591/Ctra00013553/Ctra00038822/Ctra00046434/Ctra00046540/Ctra00064533/Ctra00070690	8
GO:0008333	endosome to lysosome transport	11/2072	25/16757	8.50693e-05	0.000647859	0.000507006	Ctra00019166/Ctra00062969/Ctra00062972/Ctra00087642/Ctra00088071/Ctra00094303/Ctra00094356/Ctra00094682/Ctra00097230/Ctra00098233/Ctra00100375	11
GO:0001763	morphogenesis of a branching structure	19/2072	61/16757	8.90361e-05	0.000668552	0.0005232	Ctra00006225/Ctra00006226/Ctra00006230/Ctra00006235/Ctra00006237/Ctra00006241/Ctra00006246/Ctra00006251/Ctra00006256/Ctra00006261/Ctra00006297/Ctra00006305/Ctra00047210/Ctra00051491/Ctra00051492/Ctra00051517/Ctra00051554/Ctra00094431/Ctra00100696	19
GO:0010223	secondary shoot formation	19/2072	61/16757	8.90361e-05	0.000668552	0.0005232	Ctra00006225/Ctra00006226/Ctra00006230/Ctra00006235/Ctra00006237/Ctra00006241/Ctra00006246/Ctra00006251/Ctra00006256/Ctra00006261/Ctra00006297/Ctra00006305/Ctra00047210/Ctra00051491/Ctra00051492/Ctra00051517/Ctra00051554/Ctra00094431/Ctra00100696	19
GO:0010346	shoot axis formation	19/2072	61/16757	8.90361e-05	0.000668552	0.0005232	Ctra00006225/Ctra00006226/Ctra00006230/Ctra00006235/Ctra00006237/Ctra00006241/Ctra00006246/Ctra00006251/Ctra00006256/Ctra00006261/Ctra00006297/Ctra00006305/Ctra00047210/Ctra00051491/Ctra00051492/Ctra00051517/Ctra00051554/Ctra00094431/Ctra00100696	19
GO:0043201	response to leucine	19/2072	61/16757	8.90361e-05	0.000668552	0.0005232	Ctra00007735/Ctra00007784/Ctra00007805/Ctra00007809/Ctra00007810/Ctra00007826/Ctra00007828/Ctra00007865/Ctra00055161/Ctra00055169/Ctra00055183/Ctra00055207/Ctra00055804/Ctra00055814/Ctra00055858/Ctra00055880/Ctra00055881/Ctra00098851/Ctra00007835	19
GO:0048639	positive regulation of developmental growth	14/2072	38/16757	9.9638e-05	0.000745543	0.000583452	Ctra00004657/Ctra00029785/Ctra00029787/Ctra00029788/Ctra00029884/Ctra00029885/Ctra00029886/Ctra00029888/Ctra00030187/Ctra00031257/Ctra00031295/Ctra00031372/Ctra00041842/Ctra00078773	14
GO:0009508	plastid chromosome	9/2072	18/16757	0.000113011	0.000842658	0.000659453	Ctra00013098/Ctra00022361/Ctra00044411/Ctra00067249/Ctra00067325/Ctra00067327/Ctra00099708/Ctra00101225/Ctra00101574	9
GO:0010334	sesquiterpene synthase activity	25/2072	94/16757	0.000137337	0.00102049	0.000798623	Ctra00013254/Ctra00013346/Ctra00013409/Ctra00059846/Ctra00059864/Ctra00088799/Ctra00089025/Ctra00090709/Ctra00090962/Ctra00091771/Ctra00095801/Ctra00099326/Ctra00099439/Ctra00100463/Ctra00100721/Ctra00101112/Ctra00101214/Ctra00101674/Ctra00087966/Ctra00088583/Ctra00088688/Ctra00089480/Ctra00090713/Ctra00094463/Ctra00070243	25
GO:0009694	jasmonic acid metabolic process	27/2072	105/16757	0.00014037	0.00103583	0.00081063	Ctra00072473/Ctra00077198/Ctra00100765/Ctra00011978/Ctra00011993/Ctra00011998/Ctra00012000/Ctra00012182/Ctra00032630/Ctra00040740/Ctra00019989/Ctra00020028/Ctra00052698/Ctra00053520/Ctra00053584/Ctra00053589/Ctra00053598/Ctra00053886/Ctra00053892/Ctra00053893/Ctra00053894/Ctra00054007/Ctra00054172/Ctra00054175/Ctra00094132/Ctra00094135/Ctra00094136	27
GO:0019684	photosynthesis, light reaction	27/2072	105/16757	0.00014037	0.00103583	0.00081063	Ctra00013912/Ctra00013931/Ctra00013980/Ctra00078108/Ctra00002743/Ctra00002754/Ctra00002756/Ctra00002759/Ctra00002768/Ctra00002898/Ctra00002908/Ctra00003066/Ctra00003111/Ctra00005429/Ctra00005444/Ctra00006854/Ctra00006862/Ctra00006866/Ctra00028986/Ctra00060871/Ctra00060882/Ctra00061602/Ctra00065701/Ctra00074090/Ctra00089665/Ctra00002745/Ctra00003080	27
GO:0015718	monocarboxylic acid transport	20/2072	68/16757	0.000142793	0.00105009	0.000821787	Ctra00015727/Ctra00057524/Ctra00057531/Ctra00057540/Ctra00057542/Ctra00057544/Ctra00057546/Ctra00057554/Ctra00057561/Ctra00057669/Ctra00057685/Ctra00066488/Ctra00028043/Ctra00054974/Ctra00054982/Ctra00055026/Ctra00055028/Ctra00024822/Ctra00044639/Ctra00044864	20
GO:0023014	signal transduction by protein phosphorylation	26/2072	100/16757	0.000152438	0.00111718	0.000874292	Ctra00028266/Ctra00079218/Ctra00079219/Ctra00079220/Ctra00079224/Ctra00079239/Ctra00079244/Ctra00079249/Ctra00079251/Ctra00079258/Ctra00034674/Ctra00052997/Ctra00055154/Ctra00055193/Ctra00055199/Ctra00055657/Ctra00055659/Ctra00055661/Ctra00055669/Ctra00055779/Ctra00098878/Ctra00009666/Ctra00050569/Ctra00072233/Ctra00074871/Ctra00098617	26
GO:0043047	single-stranded telomeric DNA binding	8/2072	15/16757	0.000154872	0.00112348	0.000879221	Ctra00010585/Ctra00010591/Ctra00013553/Ctra00038822/Ctra00046434/Ctra00046540/Ctra00064533/Ctra00070690	8
GO:0098847	sequence-specific single stranded DNA binding	8/2072	15/16757	0.000154872	0.00112348	0.000879221	Ctra00010585/Ctra00010591/Ctra00013553/Ctra00038822/Ctra00046434/Ctra00046540/Ctra00064533/Ctra00070690	8
GO:1902750	negative regulation of cell cycle G2/M phase transition	8/2072	15/16757	0.000154872	0.00112348	0.000879221	Ctra00015211/Ctra00030169/Ctra00058725/Ctra00058742/Ctra00070375/Ctra00070440/Ctra00070479/Ctra00070516	8
GO:0032147	activation of protein kinase activity	21/2072	74/16757	0.00017224	0.00124525	0.000974514	Ctra00028266/Ctra00079218/Ctra00079219/Ctra00079220/Ctra00079224/Ctra00079239/Ctra00079244/Ctra00079249/Ctra00079251/Ctra00079258/Ctra00034674/Ctra00052997/Ctra00055154/Ctra00055193/Ctra00055199/Ctra00055657/Ctra00055659/Ctra00055661/Ctra00055669/Ctra00055779/Ctra00098878	21
GO:0009897	external side of plasma membrane	12/2072	31/16757	0.000180528	0.00129641	0.00101455	Ctra00015727/Ctra00057524/Ctra00057531/Ctra00057540/Ctra00057542/Ctra00057544/Ctra00057546/Ctra00057554/Ctra00057561/Ctra00057669/Ctra00057685/Ctra00066488	12
GO:0032454	histone H3K9 demethylase activity	7/2072	12/16757	0.000196495	0.00140193	0.00109713	Ctra00008869/Ctra00032300/Ctra00042658/Ctra00042750/Ctra00042751/Ctra00076046/Ctra00076058	7
GO:0072341	modified amino acid binding	11/2072	27/16757	0.000196532	0.00140193	0.00109713	Ctra00001587/Ctra00073429/Ctra00028131/Ctra00028134/Ctra00028142/Ctra00028146/Ctra00028152/Ctra00028153/Ctra00028209/Ctra00028265/Ctra00047453	11
GO:0044272	sulfur compound biosynthetic process	34/2072	147/16757	0.00019965	0.00141944	0.00111084	Ctra00036278/Ctra00036337/Ctra00043233/Ctra00043375/Ctra00044917/Ctra00044927/Ctra00044938/Ctra00044963/Ctra00044996/Ctra00074728/Ctra00074729/Ctra00074794/Ctra00074796/Ctra00074801/Ctra00074806/Ctra00074808/Ctra00074814/Ctra00074827/Ctra00074880/Ctra00074969/Ctra00055904/Ctra00070532/Ctra00046143/Ctra00046207/Ctra00039280/Ctra00039308/Ctra00039356/Ctra00039372/Ctra00007857/Ctra00065241/Ctra00065…	34
GO:0009751	response to salicylic acid	54/2072	270/16757	0.000219709	0.00155688	0.00121839	Ctra00002370/Ctra00053260/Ctra00053333/Ctra00075110/Ctra00075118/Ctra00075143/Ctra00075164/Ctra00075169/Ctra00075171/Ctra00075208/Ctra00075213/Ctra00042967/Ctra00070373/Ctra00070394/Ctra00070398/Ctra00077097/Ctra00077104/Ctra00077172/Ctra00077268/Ctra00098848/Ctra00007735/Ctra00007784/Ctra00007805/Ctra00007809/Ctra00007810/Ctra00007826/Ctra00007828/Ctra00007865/Ctra00055161/Ctra00055169/Ctra00055…	54
GO:0009975	cyclase activity	23/2072	86/16757	0.000228828	0.00161614	0.00126477	Ctra00013254/Ctra00013346/Ctra00013409/Ctra00059846/Ctra00059864/Ctra00088799/Ctra00089025/Ctra00090709/Ctra00090962/Ctra00091771/Ctra00095801/Ctra00099326/Ctra00099439/Ctra00100463/Ctra00100721/Ctra00101112/Ctra00101214/Ctra00101674/Ctra00087966/Ctra00088583/Ctra00090713/Ctra00094463/Ctra00070243	23
GO:0010333	terpene synthase activity	25/2072	97/16757	0.000234742	0.00165246	0.0012932	Ctra00013254/Ctra00013346/Ctra00013409/Ctra00059846/Ctra00059864/Ctra00088799/Ctra00089025/Ctra00090709/Ctra00090962/Ctra00091771/Ctra00095801/Ctra00099326/Ctra00099439/Ctra00100463/Ctra00100721/Ctra00101112/Ctra00101214/Ctra00101674/Ctra00087966/Ctra00088583/Ctra00088688/Ctra00089480/Ctra00090713/Ctra00094463/Ctra00070243	25
GO:0000184	nuclear-transcribed mRNA catabolic process, nonsense-mediated decay	12/2072	32/16757	0.00025656	0.00179424	0.00140415	Ctra00078003/Ctra00078009/Ctra00078046/Ctra00078083/Ctra00078096/Ctra00078104/Ctra00078114/Ctra00078155/Ctra00078165/Ctra00078183/Ctra00038256/Ctra00038265	12
GO:0032204	regulation of telomere maintenance	12/2072	32/16757	0.00025656	0.00179424	0.00140415	Ctra00010585/Ctra00010591/Ctra00013553/Ctra00038822/Ctra00046434/Ctra00046540/Ctra00064533/Ctra00070690/Ctra00002582/Ctra00017285/Ctra00038256/Ctra00038265	12
GO:0048443	stamen development	29/2072	120/16757	0.000259962	0.00180623	0.00141353	Ctra00021568/Ctra00021584/Ctra00021668/Ctra00021676/Ctra00021691/Ctra00022376/Ctra00022390/Ctra00022392/Ctra00059294/Ctra00059323/Ctra00059325/Ctra00059327/Ctra00059345/Ctra00059354/Ctra00059360/Ctra00059361/Ctra00059362/Ctra00096796/Ctra00096798/Ctra00002402/Ctra00020076/Ctra00087037/Ctra00029422/Ctra00058730/Ctra00011978/Ctra00011993/Ctra00011998/Ctra00012000/Ctra00012182	29
GO:0048466	androecium development	29/2072	120/16757	0.000259962	0.00180623	0.00141353	Ctra00021568/Ctra00021584/Ctra00021668/Ctra00021676/Ctra00021691/Ctra00022376/Ctra00022390/Ctra00022392/Ctra00059294/Ctra00059323/Ctra00059325/Ctra00059327/Ctra00059345/Ctra00059354/Ctra00059360/Ctra00059361/Ctra00059362/Ctra00096796/Ctra00096798/Ctra00002402/Ctra00020076/Ctra00087037/Ctra00029422/Ctra00058730/Ctra00011978/Ctra00011993/Ctra00011998/Ctra00012000/Ctra00012182	29
GO:0006513	protein monoubiquitination	8/2072	16/16757	0.00027619	0.0019066	0.00149208	Ctra00015211/Ctra00030169/Ctra00058725/Ctra00058742/Ctra00070375/Ctra00070440/Ctra00070479/Ctra00070516	8
GO:0008810	cellulase activity	8/2072	16/16757	0.00027619	0.0019066	0.00149208	Ctra00000073/Ctra00001124/Ctra00002706/Ctra00002709/Ctra00002710/Ctra00002718/Ctra00002742/Ctra00023432	8
GO:0001676	long-chain fatty acid metabolic process	16/2072	51/16757	0.000286858	0.00197388	0.00154473	Ctra00001222/Ctra00074020/Ctra00074022/Ctra00074026/Ctra00075044/Ctra00088220/Ctra00088245/Ctra00093543/Ctra00097764/Ctra00097774/Ctra00098140/Ctra00098189/Ctra00051165/Ctra00051182/Ctra00051336/Ctra00051364	16
GO:0000229	cytoplasmic chromosome	9/2072	20/16757	0.000309597	0.00212352	0.00166184	Ctra00013098/Ctra00022361/Ctra00044411/Ctra00067249/Ctra00067325/Ctra00067327/Ctra00099708/Ctra00101225/Ctra00101574	9
GO:0051761	sesquiterpene metabolic process	23/2072	88/16757	0.000329609	0.00224638	0.00175799	Ctra00013254/Ctra00013346/Ctra00013409/Ctra00059846/Ctra00059864/Ctra00088799/Ctra00089025/Ctra00090709/Ctra00090962/Ctra00091771/Ctra00095801/Ctra00099326/Ctra00099439/Ctra00100463/Ctra00100721/Ctra00101112/Ctra00101214/Ctra00101674/Ctra00088688/Ctra00089480/Ctra00090713/Ctra00094463/Ctra00070243	23
GO:0051762	sesquiterpene biosynthetic process	23/2072	88/16757	0.000329609	0.00224638	0.00175799	Ctra00013254/Ctra00013346/Ctra00013409/Ctra00059846/Ctra00059864/Ctra00088799/Ctra00089025/Ctra00090709/Ctra00090962/Ctra00091771/Ctra00095801/Ctra00099326/Ctra00099439/Ctra00100463/Ctra00100721/Ctra00101112/Ctra00101214/Ctra00101674/Ctra00088688/Ctra00089480/Ctra00090713/Ctra00094463/Ctra00070243	23
GO:1901657	glycosyl compound metabolic process	60/2072	314/16757	0.000364795	0.00247829	0.00193948	Ctra00036278/Ctra00036337/Ctra00043233/Ctra00043375/Ctra00044917/Ctra00044927/Ctra00044938/Ctra00044963/Ctra00044996/Ctra00074728/Ctra00074729/Ctra00074794/Ctra00074796/Ctra00074801/Ctra00074806/Ctra00074808/Ctra00074814/Ctra00074827/Ctra00074880/Ctra00074969/Ctra00006010/Ctra00006045/Ctra00040715/Ctra00040723/Ctra00040729/Ctra00057628/Ctra00055904/Ctra00070532/Ctra00011584/Ctra00051345/Ctra00064…	60
GO:0042440	pigment metabolic process	32/2072	140/16757	0.00037923	0.00256706	0.00200895	Ctra00020387/Ctra00020419/Ctra00002370/Ctra00053255/Ctra00053260/Ctra00053304/Ctra00053333/Ctra00075097/Ctra00075110/Ctra00075118/Ctra00075143/Ctra00075164/Ctra00075169/Ctra00075171/Ctra00075208/Ctra00075213/Ctra00001396/Ctra00001406/Ctra00001454/Ctra00001461/Ctra00001517/Ctra00027660/Ctra00027664/Ctra00050441/Ctra00053303/Ctra00072399/Ctra00072409/Ctra00098676/Ctra00099997/Ctra00058772/Ctra00058…	32
GO:0070042	rRNA (uridine-N3-)-methyltransferase activity	7/2072	13/16757	0.000380261	0.00256706	0.00200895	Ctra00048587/Ctra00048608/Ctra00048622/Ctra00048624/Ctra00048627/Ctra00048715/Ctra00048745	7
GO:0015979	photosynthesis	36/2072	164/16757	0.000390322	0.0026267	0.00205562	Ctra00037982/Ctra00037997/Ctra00037998/Ctra00076720/Ctra00089426/Ctra00089430/Ctra00102763/Ctra00102769/Ctra00013912/Ctra00013931/Ctra00013980/Ctra00078108/Ctra00002743/Ctra00002754/Ctra00002756/Ctra00002759/Ctra00002768/Ctra00002898/Ctra00002908/Ctra00003066/Ctra00003111/Ctra00005429/Ctra00005444/Ctra00006854/Ctra00006862/Ctra00006866/Ctra00028986/Ctra00060871/Ctra00060882/Ctra00061602/Ctra00065…	36
GO:0032544	plastid translation	13/2072	38/16757	0.000410113	0.00275123	0.00215307	Ctra00006198/Ctra00006296/Ctra00006366/Ctra00006645/Ctra00006646/Ctra00006692/Ctra00018530/Ctra00020267/Ctra00046410/Ctra00064029/Ctra00067901/Ctra00073938/Ctra00092414	13
GO:0005615	extracellular space	24/2072	95/16757	0.000427074	0.00285606	0.00223512	Ctra00021568/Ctra00021584/Ctra00021668/Ctra00021676/Ctra00021691/Ctra00022376/Ctra00022390/Ctra00022392/Ctra00059288/Ctra00059294/Ctra00059310/Ctra00059323/Ctra00059325/Ctra00059327/Ctra00059345/Ctra00059354/Ctra00059360/Ctra00059361/Ctra00059362/Ctra00059372/Ctra00059386/Ctra00096796/Ctra00096798/Ctra00044769	24
GO:0010117	photoprotection	8/2072	17/16757	0.000465275	0.0030922	0.00241992	Ctra00037982/Ctra00037997/Ctra00037998/Ctra00076720/Ctra00089426/Ctra00089430/Ctra00102763/Ctra00102769	8
GO:0035264	multicellular organism growth	8/2072	17/16757	0.000465275	0.0030922	0.00241992	Ctra00037982/Ctra00037997/Ctra00037998/Ctra00076720/Ctra00089426/Ctra00089430/Ctra00102763/Ctra00102769	8
GO:0015849	organic acid transport	37/2072	172/16757	0.000493555	0.0032599	0.00255116	Ctra00015727/Ctra00057524/Ctra00057531/Ctra00057540/Ctra00057542/Ctra00057544/Ctra00057546/Ctra00057554/Ctra00057561/Ctra00057669/Ctra00057685/Ctra00066488/Ctra00028043/Ctra00054974/Ctra00054982/Ctra00055026/Ctra00055028/Ctra00086754/Ctra00089845/Ctra00089865/Ctra00089873/Ctra00090386/Ctra00093051/Ctra00095595/Ctra00097508/Ctra00097511/Ctra00097519/Ctra00097528/Ctra00097638/Ctra00101399/Ctra00101…	37
GO:0046942	carboxylic acid transport	37/2072	172/16757	0.000493555	0.0032599	0.00255116	Ctra00015727/Ctra00057524/Ctra00057531/Ctra00057540/Ctra00057542/Ctra00057544/Ctra00057546/Ctra00057554/Ctra00057561/Ctra00057669/Ctra00057685/Ctra00066488/Ctra00028043/Ctra00054974/Ctra00054982/Ctra00055026/Ctra00055028/Ctra00086754/Ctra00089845/Ctra00089865/Ctra00089873/Ctra00090386/Ctra00093051/Ctra00095595/Ctra00097508/Ctra00097511/Ctra00097519/Ctra00097528/Ctra00097638/Ctra00101399/Ctra00101…	37
GO:0009861	jasmonic acid and ethylene-dependent systemic resistance	11/2072	30/16757	0.000578618	0.00379829	0.00297249	Ctra00003802/Ctra00003886/Ctra00003727/Ctra00003803/Ctra00003811/Ctra00003824/Ctra00003849/Ctra00003853/Ctra00028461/Ctra00058828/Ctra00087470	11
GO:0010329	auxin efflux transmembrane transporter activity	11/2072	30/16757	0.000578618	0.00379829	0.00297249	Ctra00019556/Ctra00090184/Ctra00091653/Ctra00092270/Ctra00092271/Ctra00094626/Ctra00096590/Ctra00097607/Ctra00097969/Ctra00099532/Ctra00101242	11
GO:0008422	beta-glucosidase activity	16/2072	54/16757	0.000587803	0.00383506	0.00300127	Ctra00001124/Ctra00006010/Ctra00006045/Ctra00040715/Ctra00040723/Ctra00040729/Ctra00057628/Ctra00062614/Ctra00062797/Ctra00001396/Ctra00001406/Ctra00001454/Ctra00001461/Ctra00001517/Ctra00027660/Ctra00027664	16
GO:0048825	cotyledon development	16/2072	54/16757	0.000587803	0.00383506	0.00300127	Ctra00029525/Ctra00015727/Ctra00057524/Ctra00057531/Ctra00057540/Ctra00057542/Ctra00057544/Ctra00057546/Ctra00057554/Ctra00057561/Ctra00057669/Ctra00057685/Ctra00066488/Ctra00027145/Ctra00033214/Ctra00078188	16
GO:0009808	lignin metabolic process	28/2072	120/16757	0.000603604	0.00392618	0.00307257	Ctra00002370/Ctra00053255/Ctra00053260/Ctra00053304/Ctra00053333/Ctra00075097/Ctra00075110/Ctra00075118/Ctra00075143/Ctra00075164/Ctra00075169/Ctra00075171/Ctra00075208/Ctra00075213/Ctra00027046/Ctra00062591/Ctra00062596/Ctra00062601/Ctra00068670/Ctra00068692/Ctra00080848/Ctra00084054/Ctra00084167/Ctra00053303/Ctra00072399/Ctra00072409/Ctra00098676/Ctra00099997	28
GO:0061695	transferase complex, transferring phosphorus-containing groups	43/2072	211/16757	0.000611712	0.00396686	0.00310441	Ctra00086881/Ctra00087901/Ctra00088578/Ctra00088616/Ctra00088689/Ctra00088796/Ctra00088918/Ctra00088938/Ctra00089032/Ctra00089471/Ctra00089477/Ctra00090055/Ctra00090711/Ctra00091774/Ctra00091821/Ctra00091931/Ctra00092014/Ctra00092787/Ctra00092844/Ctra00093209/Ctra00094085/Ctra00094461/Ctra00095798/Ctra00096943/Ctra00097261/Ctra00097389/Ctra00097819/Ctra00098105/Ctra00098134/Ctra00099329/Ctra00100…	43
GO:0010107	potassium ion import	10/2072	26/16757	0.000662465	0.00428301	0.00335183	Ctra00019549/Ctra00019595/Ctra00019597/Ctra00019602/Ctra00019718/Ctra00019746/Ctra00019754/Ctra00019792/Ctra00041742/Ctra00086425	10
GO:0016436	rRNA (uridine) methyltransferase activity	7/2072	14/16757	0.000679451	0.00432746	0.00338661	Ctra00048587/Ctra00048608/Ctra00048622/Ctra00048624/Ctra00048627/Ctra00048715/Ctra00048745	7
GO:0031354	intrinsic component of plastid outer membrane	7/2072	14/16757	0.000679451	0.00432746	0.00338661	Ctra00019904/Ctra00019921/Ctra00019941/Ctra00022936/Ctra00043036/Ctra00061794/Ctra00068067	7
GO:0031355	integral component of plastid outer membrane	7/2072	14/16757	0.000679451	0.00432746	0.00338661	Ctra00019904/Ctra00019921/Ctra00019941/Ctra00022936/Ctra00043036/Ctra00061794/Ctra00068067	7
GO:0031358	intrinsic component of chloroplast outer membrane	7/2072	14/16757	0.000679451	0.00432746	0.00338661	Ctra00019904/Ctra00019921/Ctra00019941/Ctra00022936/Ctra00043036/Ctra00061794/Ctra00068067	7
GO:0031359	integral component of chloroplast outer membrane	7/2072	14/16757	0.000679451	0.00432746	0.00338661	Ctra00019904/Ctra00019921/Ctra00019941/Ctra00022936/Ctra00043036/Ctra00061794/Ctra00068067	7
GO:0050832	defense response to fungus	78/2072	442/16757	0.000696084	0.00442023	0.00345922	Ctra00021568/Ctra00021584/Ctra00021668/Ctra00021676/Ctra00021691/Ctra00022376/Ctra00022390/Ctra00022392/Ctra00059288/Ctra00059294/Ctra00059323/Ctra00059325/Ctra00059327/Ctra00059345/Ctra00059354/Ctra00059360/Ctra00059361/Ctra00059362/Ctra00059372/Ctra00096796/Ctra00096798/Ctra00000021/Ctra00000073/Ctra00001613/Ctra00002035/Ctra00002532/Ctra00002704/Ctra00002709/Ctra00002710/Ctra00002724/Ctra00002…	78
GO:0003333	amino acid transmembrane transport	20/2072	76/16757	0.00071566	0.00450147	0.0035228	Ctra00086754/Ctra00089845/Ctra00089865/Ctra00089873/Ctra00090386/Ctra00093051/Ctra00095595/Ctra00097508/Ctra00097511/Ctra00097519/Ctra00097528/Ctra00097638/Ctra00101399/Ctra00101401/Ctra00102325/Ctra00102864/Ctra00102872/Ctra00024822/Ctra00044639/Ctra00044864	20
GO:0006865	amino acid transport	20/2072	76/16757	0.00071566	0.00450147	0.0035228	Ctra00086754/Ctra00089845/Ctra00089865/Ctra00089873/Ctra00090386/Ctra00093051/Ctra00095595/Ctra00097508/Ctra00097511/Ctra00097519/Ctra00097528/Ctra00097638/Ctra00101399/Ctra00101401/Ctra00102325/Ctra00102864/Ctra00102872/Ctra00024822/Ctra00044639/Ctra00044864	20
GO:0015171	amino acid transmembrane transporter activity	20/2072	76/16757	0.00071566	0.00450147	0.0035228	Ctra00086754/Ctra00089845/Ctra00089865/Ctra00089873/Ctra00090386/Ctra00093051/Ctra00095595/Ctra00097508/Ctra00097511/Ctra00097519/Ctra00097528/Ctra00097638/Ctra00101399/Ctra00101401/Ctra00102325/Ctra00102864/Ctra00102872/Ctra00024822/Ctra00044639/Ctra00044864	20
GO:0005102	signaling receptor binding	30/2072	133/16757	0.000717291	0.00450147	0.0035228	Ctra00001222/Ctra00074020/Ctra00074022/Ctra00074026/Ctra00075044/Ctra00088220/Ctra00088245/Ctra00097764/Ctra00097774/Ctra00098140/Ctra00008869/Ctra00032300/Ctra00042658/Ctra00076046/Ctra00076058/Ctra00051182/Ctra00051364/Ctra00019166/Ctra00062969/Ctra00062972/Ctra00087642/Ctra00088071/Ctra00094303/Ctra00094356/Ctra00094682/Ctra00097230/Ctra00098233/Ctra00100375/Ctra00081260/Ctra00044769	30
GO:0046912	acyltransferase activity, acyl groups converted into alkyl on transfer	9/2072	22/16757	0.00072764	0.00455307	0.00356317	Ctra00071639/Ctra00080200/Ctra00080214/Ctra00080217/Ctra00080318/Ctra00080340/Ctra00080491/Ctra00080525/Ctra00080537	9
GO:0016758	hexosyltransferase activity	82/2072	471/16757	0.000784764	0.0048962	0.0038317	Ctra00059351/Ctra00059421/Ctra00059432/Ctra00059445/Ctra00059459/Ctra00059479/Ctra00059492/Ctra00059546/Ctra00059558/Ctra00059566/Ctra00066192/Ctra00066281/Ctra00066463/Ctra00075395/Ctra00075479/Ctra00092523/Ctra00071173/Ctra00071345/Ctra00071347/Ctra00071350/Ctra00071362/Ctra00071373/Ctra00071382/Ctra00071383/Ctra00071386/Ctra00071388/Ctra00071392/Ctra00071393/Ctra00071413/Ctra00071420/Ctra00071…	82
GO:0005262	calcium channel activity	11/2072	31/16757	0.000797567	0.00494723	0.00387164	Ctra00074158/Ctra00074163/Ctra00084043/Ctra00002087/Ctra00002118/Ctra00030154/Ctra00046243/Ctra00050551/Ctra00050558/Ctra00053684/Ctra00053718	11
GO:0060828	regulation of canonical Wnt signaling pathway	11/2072	31/16757	0.000797567	0.00494723	0.00387164	Ctra00019166/Ctra00062969/Ctra00062972/Ctra00087642/Ctra00088071/Ctra00094303/Ctra00094356/Ctra00094682/Ctra00097230/Ctra00098233/Ctra00100375	11
GO:0046148	pigment biosynthetic process	25/2072	105/16757	0.000845747	0.00523092	0.00409365	Ctra00020387/Ctra00020419/Ctra00002370/Ctra00053255/Ctra00053260/Ctra00053304/Ctra00053333/Ctra00075097/Ctra00075110/Ctra00075118/Ctra00075143/Ctra00075164/Ctra00075169/Ctra00075171/Ctra00075208/Ctra00075213/Ctra00050441/Ctra00053303/Ctra00072399/Ctra00072409/Ctra00098676/Ctra00099997/Ctra00058772/Ctra00058778/Ctra00077248	25
GO:1900673	olefin metabolic process	12/2072	36/16757	0.000886394	0.00545081	0.00426574	Ctra00001222/Ctra00074020/Ctra00074022/Ctra00074026/Ctra00075044/Ctra00088220/Ctra00088245/Ctra00097764/Ctra00097774/Ctra00098140/Ctra00051182/Ctra00051364	12
GO:0016458	gene silencing	39/2072	190/16757	0.00092644	0.00568075	0.00444568	Ctra00032212/Ctra00086881/Ctra00087901/Ctra00088578/Ctra00088616/Ctra00088689/Ctra00088796/Ctra00088918/Ctra00088938/Ctra00089032/Ctra00089471/Ctra00089477/Ctra00090055/Ctra00090711/Ctra00091774/Ctra00091821/Ctra00091931/Ctra00092014/Ctra00092787/Ctra00092844/Ctra00093209/Ctra00094085/Ctra00094461/Ctra00095798/Ctra00096943/Ctra00097261/Ctra00097389/Ctra00097819/Ctra00098105/Ctra00098134/Ctra00099…	39
GO:0006625	protein targeting to peroxisome	13/2072	41/16757	0.000934586	0.00568186	0.00444655	Ctra00001222/Ctra00074020/Ctra00074022/Ctra00074026/Ctra00075044/Ctra00088220/Ctra00088245/Ctra00097764/Ctra00097774/Ctra00098140/Ctra00051182/Ctra00051364/Ctra00044769	13
GO:0072662	protein localization to peroxisome	13/2072	41/16757	0.000934586	0.00568186	0.00444655	Ctra00001222/Ctra00074020/Ctra00074022/Ctra00074026/Ctra00075044/Ctra00088220/Ctra00088245/Ctra00097764/Ctra00097774/Ctra00098140/Ctra00051182/Ctra00051364/Ctra00044769	13
GO:0072663	establishment of protein localization to peroxisome	13/2072	41/16757	0.000934586	0.00568186	0.00444655	Ctra00001222/Ctra00074020/Ctra00074022/Ctra00074026/Ctra00075044/Ctra00088220/Ctra00088245/Ctra00097764/Ctra00097774/Ctra00098140/Ctra00051182/Ctra00051364/Ctra00044769	13
GO:0008028	monocarboxylic acid transmembrane transporter activity	15/2072	51/16757	0.00094041	0.00568979	0.00445276	Ctra00015727/Ctra00057524/Ctra00057531/Ctra00057540/Ctra00057542/Ctra00057544/Ctra00057546/Ctra00057554/Ctra00057561/Ctra00057669/Ctra00057685/Ctra00066488/Ctra00024822/Ctra00044639/Ctra00044864	15
GO:0004089	carbonate dehydratase activity	6/2072	11/16757	0.000941209	0.00568979	0.00445276	Ctra00066494/Ctra00070129/Ctra00077990/Ctra00078060/Ctra00078066/Ctra00078150	6
GO:0006869	lipid transport	23/2072	95/16757	0.0010506	0.00633319	0.00495628	Ctra00037743/Ctra00037799/Ctra00039763/Ctra00044325/Ctra00044336/Ctra00015727/Ctra00057524/Ctra00057531/Ctra00057540/Ctra00057542/Ctra00057544/Ctra00057546/Ctra00057554/Ctra00057561/Ctra00057669/Ctra00057685/Ctra00066488/Ctra00028043/Ctra00054974/Ctra00054982/Ctra00055026/Ctra00055028/Ctra00036553	23
GO:0006551	leucine metabolic process	9/2072	23/16757	0.00106522	0.0064033	0.00501114	Ctra00071639/Ctra00080200/Ctra00080214/Ctra00080217/Ctra00080318/Ctra00080340/Ctra00080491/Ctra00080525/Ctra00080537	9
GO:0080161	auxin transmembrane transporter activity	11/2072	32/16757	0.00108095	0.00647966	0.0050709	Ctra00019556/Ctra00090184/Ctra00091653/Ctra00092270/Ctra00092271/Ctra00094626/Ctra00096590/Ctra00097607/Ctra00097969/Ctra00099532/Ctra00101242	11
GO:0071005	U2-type precatalytic spliceosome	7/2072	15/16757	0.00113846	0.0068053	0.00532574	Ctra00039467/Ctra00087705/Ctra00087708/Ctra00092166/Ctra00098420/Ctra00098816/Ctra00099415	7
GO:0009850	auxin metabolic process	26/2072	113/16757	0.00115705	0.00689718	0.00539764	Ctra00055904/Ctra00070532/Ctra00010587/Ctra00011428/Ctra00011437/Ctra00011453/Ctra00011456/Ctra00011458/Ctra00011460/Ctra00011468/Ctra00011469/Ctra00011470/Ctra00011476/Ctra00011637/Ctra00039567/Ctra00046212/Ctra00047294/Ctra00047377/Ctra00049391/Ctra00072183/Ctra00072184/Ctra00072207/Ctra00088164/Ctra00088509/Ctra00036791/Ctra00073503	26
GO:0010252	auxin homeostasis	14/2072	47/16757	0.00120117	0.00712716	0.00557762	Ctra00080848/Ctra00084054/Ctra00084167/Ctra00019556/Ctra00090184/Ctra00091653/Ctra00092270/Ctra00092271/Ctra00094626/Ctra00096590/Ctra00097607/Ctra00097969/Ctra00099532/Ctra00101242	14
GO:0043574	peroxisomal transport	13/2072	42/16757	0.00120229	0.00712716	0.00557762	Ctra00001222/Ctra00074020/Ctra00074022/Ctra00074026/Ctra00075044/Ctra00088220/Ctra00088245/Ctra00097764/Ctra00097774/Ctra00098140/Ctra00051182/Ctra00051364/Ctra00044769	13
GO:0071407	cellular response to organic cyclic compound	44/2072	225/16757	0.00129161	0.00763547	0.00597542	Ctra00008869/Ctra00032300/Ctra00042658/Ctra00076046/Ctra00076058/Ctra00011678/Ctra00032212/Ctra00086881/Ctra00087901/Ctra00088578/Ctra00088616/Ctra00088689/Ctra00088796/Ctra00088918/Ctra00088938/Ctra00089032/Ctra00089471/Ctra00089477/Ctra00090055/Ctra00090711/Ctra00091774/Ctra00091821/Ctra00091931/Ctra00092014/Ctra00092787/Ctra00092844/Ctra00093209/Ctra00094085/Ctra00094461/Ctra00095798/Ctra00096…	44
GO:0010143	cutin biosynthetic process	16/2072	58/16757	0.00137846	0.00810414	0.00634219	Ctra00086755/Ctra00086758/Ctra00089864/Ctra00089867/Ctra00089874/Ctra00089878/Ctra00090385/Ctra00091449/Ctra00091454/Ctra00095596/Ctra00096662/Ctra00097516/Ctra00099545/Ctra00100762/Ctra00102861/Ctra00102879	16
GO:0012506	vesicle membrane	16/2072	58/16757	0.00137846	0.00810414	0.00634219	Ctra00066158/Ctra00052520/Ctra00028131/Ctra00028134/Ctra00028142/Ctra00028146/Ctra00028152/Ctra00028153/Ctra00028209/Ctra00028265/Ctra00047453/Ctra00028598/Ctra00028662/Ctra00028684/Ctra00028689/Ctra00047997	16
GO:0010315	auxin export across the plasma membrane	11/2072	33/16757	0.00144235	0.00843343	0.0065999	Ctra00019556/Ctra00090184/Ctra00091653/Ctra00092270/Ctra00092271/Ctra00094626/Ctra00096590/Ctra00097607/Ctra00097969/Ctra00099532/Ctra00101242	11
GO:0005342	organic acid transmembrane transporter activity	32/2072	151/16757	0.00148287	0.00857663	0.00671196	Ctra00015727/Ctra00057524/Ctra00057531/Ctra00057540/Ctra00057542/Ctra00057544/Ctra00057546/Ctra00057554/Ctra00057561/Ctra00057669/Ctra00057685/Ctra00066488/Ctra00086754/Ctra00089845/Ctra00089865/Ctra00089873/Ctra00090386/Ctra00093051/Ctra00095595/Ctra00097508/Ctra00097511/Ctra00097519/Ctra00097528/Ctra00097638/Ctra00101399/Ctra00101401/Ctra00102325/Ctra00102864/Ctra00102872/Ctra00024822/Ctra00044…	32
GO:0046943	carboxylic acid transmembrane transporter activity	32/2072	151/16757	0.00148287	0.00857663	0.00671196	Ctra00015727/Ctra00057524/Ctra00057531/Ctra00057540/Ctra00057542/Ctra00057544/Ctra00057546/Ctra00057554/Ctra00057561/Ctra00057669/Ctra00057685/Ctra00066488/Ctra00086754/Ctra00089845/Ctra00089865/Ctra00089873/Ctra00090386/Ctra00093051/Ctra00095595/Ctra00097508/Ctra00097511/Ctra00097519/Ctra00097528/Ctra00097638/Ctra00101399/Ctra00101401/Ctra00102325/Ctra00102864/Ctra00102872/Ctra00024822/Ctra00044…	32
GO:1903825	organic acid transmembrane transport	32/2072	151/16757	0.00148287	0.00857663	0.00671196	Ctra00015727/Ctra00057524/Ctra00057531/Ctra00057540/Ctra00057542/Ctra00057544/Ctra00057546/Ctra00057554/Ctra00057561/Ctra00057669/Ctra00057685/Ctra00066488/Ctra00086754/Ctra00089845/Ctra00089865/Ctra00089873/Ctra00090386/Ctra00093051/Ctra00095595/Ctra00097508/Ctra00097511/Ctra00097519/Ctra00097528/Ctra00097638/Ctra00101399/Ctra00101401/Ctra00102325/Ctra00102864/Ctra00102872/Ctra00024822/Ctra00044…	32
GO:1905039	carboxylic acid transmembrane transport	32/2072	151/16757	0.00148287	0.00857663	0.00671196	Ctra00015727/Ctra00057524/Ctra00057531/Ctra00057540/Ctra00057542/Ctra00057544/Ctra00057546/Ctra00057554/Ctra00057561/Ctra00057669/Ctra00057685/Ctra00066488/Ctra00086754/Ctra00089845/Ctra00089865/Ctra00089873/Ctra00090386/Ctra00093051/Ctra00095595/Ctra00097508/Ctra00097511/Ctra00097519/Ctra00097528/Ctra00097638/Ctra00101399/Ctra00101401/Ctra00102325/Ctra00102864/Ctra00102872/Ctra00024822/Ctra00044…	32
GO:0006624	vacuolar protein processing	9/2072	24/16757	0.00151903	0.00873852	0.00683865	Ctra00008886/Ctra00010872/Ctra00010873/Ctra00047390/Ctra00047448/Ctra00052019/Ctra00060574/Ctra00060966/Ctra00060994	9
GO:0043140	ATP-dependent 3'-5' DNA helicase activity	9/2072	24/16757	0.00151903	0.00873852	0.00683865	Ctra00039091/Ctra00039100/Ctra00039110/Ctra00047681/Ctra00054624/Ctra00058480/Ctra00059215/Ctra00059239/Ctra00068194	9
GO:0004321	fatty-acyl-CoA synthase activity	17/2072	64/16757	0.00156237	0.0089637	0.00701488	Ctra00019989/Ctra00020028/Ctra00052698/Ctra00053520/Ctra00053584/Ctra00053589/Ctra00053598/Ctra00053886/Ctra00053892/Ctra00053893/Ctra00053894/Ctra00054007/Ctra00054172/Ctra00054175/Ctra00094132/Ctra00094135/Ctra00094136	17
GO:0034517	ribophagy	6/2072	12/16757	0.00168592	0.00956996	0.00748933	Ctra00068244/Ctra00068273/Ctra00079202/Ctra00079513/Ctra00087421/Ctra00099007	6
GO:1905538	polysome binding	6/2072	12/16757	0.00168592	0.00956996	0.00748933	Ctra00068244/Ctra00068273/Ctra00079202/Ctra00079513/Ctra00087421/Ctra00099007	6
GO:1990861	Ubp3-Bre5 deubiquitination complex	6/2072	12/16757	0.00168592	0.00956996	0.00748933	Ctra00068244/Ctra00068273/Ctra00079202/Ctra00079513/Ctra00087421/Ctra00099007	6
GO:2000122	negative regulation of stomatal complex development	6/2072	12/16757	0.00168592	0.00956996	0.00748933	Ctra00066494/Ctra00070129/Ctra00077990/Ctra00078060/Ctra00078066/Ctra00078150	6
GO:0016233	telomere capping	8/2072	20/16757	0.00171256	0.00961908	0.00752777	Ctra00010585/Ctra00010591/Ctra00013553/Ctra00038822/Ctra00046434/Ctra00046540/Ctra00064533/Ctra00070690	8
GO:0051972	regulation of telomerase activity	8/2072	20/16757	0.00171256	0.00961908	0.00752777	Ctra00010585/Ctra00010591/Ctra00013553/Ctra00038822/Ctra00046434/Ctra00046540/Ctra00064533/Ctra00070690	8
GO:0072401	signal transduction involved in DNA integrity checkpoint	8/2072	20/16757	0.00171256	0.00961908	0.00752777	Ctra00015211/Ctra00030169/Ctra00058725/Ctra00058742/Ctra00070375/Ctra00070440/Ctra00070479/Ctra00070516	8
GO:0072422	signal transduction involved in DNA damage checkpoint	8/2072	20/16757	0.00171256	0.00961908	0.00752777	Ctra00015211/Ctra00030169/Ctra00058725/Ctra00058742/Ctra00070375/Ctra00070440/Ctra00070479/Ctra00070516	8
