# Supplementary material for: Integrative omics reveals mechanisms of biosynthesis and regulation of floral scent in Cymbidium tracyanum
Source: Plant Biotechnol J. 2025 Mar 17;23(6):2162–81. doi: 10.1111/pbi.70025 (PMC12120893; doi:10.1111/pbi.70025)
Supplement: Supplementary file 9 — Table S9 TPS genes used for phylogenetic tree construction. [file PBI-23-2162-s014.xlsx]

## Sheet: Sheet1
Table S9. TPS genes used for phylogenetic tree construction
Species	Gene ID	Accession number of TPS genes	TPS Subfamily
Apostasia shenzhenica	Ash52858	PKA52858.1	TPS-a
Apostasia shenzhenica	Ash52913	PKA52913.1	TPS-a
Apostasia shenzhenica	Ash54864	PKA54864.1	TPS-a
Apostasia shenzhenica	Ash52242	PKA52242.1	TPS-e/f
Apostasia shenzhenica	Ash58286	PKA58286.1	TPS-b
Apostasia shenzhenica	Ash61407	PKA61407.1	TPS-b
Apostasia shenzhenica	Ash49207	PKA49207.1	TPS-b
Apostasia shenzhenica	Ash49208	PKA49208.1	TPS-b
Phalaenopsis equestris	Peq020598459	XP_020598459.1	TPS-a
Phalaenopsis equestris	Peq020580217	XP_020580217.1	TPS-c
Phalaenopsis equestris	Peq020577961	XP_020577961.1	TPS-a
Phalaenopsis equestris	Peq020584121	XP_020584121.1	TPS-a
Phalaenopsis equestris	Peq020596455	XP_020596455.1	TPS-a
Phalaenopsis equestris	Peq020597358	XP_020597358.1	TPS-a
Phalaenopsis equestris	Peq020584124	XP_020584124.1	TPS-a
Phalaenopsis equestris	Peq020588364	XP_020588364.1	TPS-e/f
Phalaenopsis equestris	Peq020588804	XP_020588804.1	TPS-c
Phalaenopsis equestris	Peq020588788	XP_020588788.1	TPS-c
Phalaenopsis equestris	Peq020599757	XP_020599757.1	TPS-e/f
Phalaenopsis equestris	Peq020579525	XP_020579525.1	TPS-e/f
Phalaenopsis equestris	Peq020590460	XP_020590460.1	TPS-b
Phalaenopsis equestris	Peq020591710	XP_020591710.1	TPS-b
Phalaenopsis equestris	Peq020576699	XP_020576699.1	TPS-e/f
Phalaenopsis equestris	Peq020596451	XP_020596451.1	TPS-b
Phalaenopsis equestris	Peq020576697	XP_020576697.1	TPS-e/f
Phalaenopsis equestris	Peq020576698	XP_020576698.1	TPS-e/f
Phalaenopsis equestris	Peq020576641	XP_020576641.1	TPS-e/f
Phalaenopsis equestris	Peq020586098	XP_020586098.1	TPS-b
Phalaenopsis equestris	Peq020590461	XP_020590461.1	TPS-b
Phalaenopsis equestris	Peq020590622	XP_020590622.1	TPS-b
Phalaenopsis equestris	Peq020590463	XP_020590463.1	TPS-b
Phalaenopsis equestris	Peq020590464	XP_020590464.1	TPS-b
Phalaenopsis equestris	Peq020591254	XP_020591254.1	TPS-b
Dendrobium nobile	Dno0530715	KAI0530715.1	TPS-a
Dendrobium nobile	Dno0530706	KAI0530706.1	TPS-a
Dendrobium nobile	Dno0530709	KAI0530709.1	TPS-a
Dendrobium nobile	Dno0523381	KAI0523381.1	TPS-c
Dendrobium nobile	Dno0502233	KAI0502233.1	TPS-a
Dendrobium nobile	Dno0492365	KAI0492365.1	TPS-a
Dendrobium nobile	Dno0492370	KAI0492370.1	TPS-a
Dendrobium nobile	Dno0502232	KAI0502232.1	TPS-a
Dendrobium nobile	Dno0502229	KAI0502229.1	TPS-a
Dendrobium nobile	Dno0508090	KAI0508090.1	TPS-a
Dendrobium nobile	Dno0502219	KAI0502219.1	TPS-a
Dendrobium nobile	Dno0508095	KAI0508095.1	TPS-a
Dendrobium nobile	Dno0502230	KAI0502230.1	TPS-a
Dendrobium nobile	Dno0502218	KAI0502218.1	TPS-a
Dendrobium nobile	Dno0502223	KAI0502223.1	TPS-a
Dendrobium nobile	Dno0502234	KAI0502234.1	TPS-a
Dendrobium nobile	Dno0502220	KAI0502220.1	TPS-a
Dendrobium nobile	Dno0523967	KAI0523967.1	TPS-c
Dendrobium nobile	Dno0498958	KAI0498958.1	TPS-e/f
Dendrobium nobile	Dno0523969	KAI0523969.1	TPS-c
Dendrobium nobile	Dno0523968	KAI0523968.1	TPS-c
Dendrobium nobile	Dno0493035	KAI0493035.1	TPS-b
Dendrobium nobile	Dno0524921	KAI0524921.1	TPS-b
Dendrobium nobile	Dno0524925	KAI0524925.1	TPS-b
Dendrobium nobile	Dno0512273	KAI0512273.1	TPS-e/f
Dendrobium nobile	Dno0493038	KAI0493038.1	TPS-b
Dendrobium nobile	Dno0507613	KAI0507613.1	TPS-b
Dendrobium nobile	Dno0507615	KAI0507615.1	TPS-b
Dendrobium nobile	Dno0493033	KAI0493033.1	TPS-b
Dendrobium nobile	Dno0493040	KAI0493040.1	TPS-b
Dendrobium nobile	Dno0493034	KAI0493034.1	TPS-b
Dendrobium nobile	Dno0512276	KAI0512276.1	TPS-e/f
Dendrobium nobile	Dno0512277	KAI0512277.1	TPS-e/f
Dendrobium nobile	Dno0512275	KAI0512275.1	TPS-e/f
Dendrobium nobile	Dno0493039	KAI0493039.1	TPS-b
Dendrobium nobile	Dno0512274	KAI0512274.1	TPS-e/f
Dendrobium nobile	Dno0495766	KAI0495766.1	TPS-b
Dendrobium nobile	Dno0495767	KAI0495767.1	TPS-b
Dendrobium nobile	Dno0508094	KAI0508094.1	TPS-a
Dendrobium nobile	Dno0495765	KAI0495765.1	TPS-b
Dendrobium nobile	Dno0508093	KAI0508093.1	TPS-a
Dendrobium nobile	Dno0507616	KAI0507616.1	TPS-b
Dendrobium nobile	Dno0507614	KAI0507614.1	TPS-b
Dendrobium nobile	Dno0523380	KAI0523380.1	TPS-c
Dendrobium nobile	Dno0510742	KAI0510742.1	TPS-b
Cymbidium tracyanum	Ctra00042587	Ctra00042587	TPS-a
Cymbidium tracyanum	Ctra00042469	Ctra00042469	TPS-a
Cymbidium tracyanum	Ctra00031540	Ctra00031540	TPS-a
Cymbidium tracyanum	Ctra00031563	Ctra00031563	TPS-a
Cymbidium tracyanum	Ctra00042633	Ctra00042633	TPS-a
Cymbidium tracyanum	Ctra00031571	Ctra00031571	TPS-a
Cymbidium tracyanum	Ctra00031579	Ctra00031579	TPS-a
Cymbidium tracyanum	Ctra00031590	Ctra00031590	TPS-a
Cymbidium tracyanum	Ctra00042575	Ctra00042575	TPS-a
Cymbidium tracyanum	Ctra00031574	Ctra00031574	TPS-a
Cymbidium tracyanum	Ctra00070247	Ctra00070247	TPS-c
Cymbidium tracyanum	Ctra00013409	Ctra00013409	TPS-b
Cymbidium tracyanum	Ctra00067891	Ctra00067891	TPS-b
Cymbidium tracyanum	Ctra00067899	Ctra00067899	TPS-b
Cymbidium tracyanum	Ctra00013246	Ctra00013246	TPS-b
Cymbidium tracyanum	Ctra00067875	Ctra00067875	TPS-b
Cymbidium tracyanum	Ctra00067881	Ctra00067881	TPS-b
Cymbidium tracyanum	Ctra00067866	Ctra00067866	TPS-b
Cymbidium tracyanum	Ctra00067895	Ctra00067895	TPS-b
Cymbidium tracyanum	Ctra00073603	Ctra00073603	TPS-e/f
Cymbidium tracyanum	Ctra00074008	Ctra00074008	TPS-e/f
Cymbidium tracyanum	Ctra00095901	Ctra00095901	TPS-e/f
Cymbidium tracyanum	Ctra00086595	Ctra00086595	TPS-b
Cymbidium tracyanum	Ctra00088261	Ctra00088261	TPS-e/f
Cymbidium tracyanum	Ctra00067896	Ctra00067896	TPS-b
Cymbidium tracyanum	Ctra00098139	Ctra00098139	TPS-e/f
Cymbidium tracyanum	Ctra00090058	Ctra00090058	TPS-e/f
Cymbidium tracyanum	Ctra00067878	Ctra00067878	TPS-b
Cymbidium tracyanum	Ctra00013243	Ctra00013243	TPS-b
Cymbidium tracyanum	Ctra00013334	Ctra00013334	TPS-b
Cymbidium tracyanum	Ctra00059859	Ctra00059859	TPS-b
Cymbidium tracyanum	Ctra00101702	Ctra00101702	TPS-e/f
Cymbidium tracyanum	Ctra00073984	Ctra00073984	TPS-e/f
Cymbidium tracyanum	Ctra00101112	Ctra00101112	TPS-b
Cymbidium tracyanum	Ctra00100721	Ctra00100721	TPS-b
Cymbidium tracyanum	Ctra00013381	Ctra00013381	TPS-b
Cymbidium tracyanum	Ctra00013204	Ctra00013204	TPS-b
Cymbidium tracyanum	Ctra00103159	Ctra00103159	TPS-b
Cymbidium tracyanum	Ctra00088799	Ctra00088799	TPS-b
Cymbidium tracyanum	Ctra00013352	Ctra00013352	TPS-b
Cymbidium tracyanum	Ctra00013332	Ctra00013332	TPS-b
Cymbidium tracyanum	Ctra00039253	Ctra00039253	TPS-e/f
Cymbidium tracyanum	Ctra00067914	Ctra00067914	TPS-b
Cymbidium tracyanum	Ctra00042586	Ctra00042586	TPS-a
Cymbidium tracyanum	Ctra00086594	Ctra00086594	TPS-b
Cymbidium tracyanum	Ctra00099439	Ctra00099439	TPS-b
Cymbidium tracyanum	Ctra00057017	Ctra00057017	TPS-e/f
Cymbidium tracyanum	Ctra00067894	Ctra00067894	TPS-b
Cymbidium tracyanum	Ctra00093572	Ctra00093572	TPS-e/f
Cymbidium tracyanum	Ctra00100463	Ctra00100463	TPS-b
Cymbidium tracyanum	Ctra00093565	Ctra00093565	TPS-e/f
Cymbidium tracyanum	Ctra00073870	Ctra00073870	TPS-e/f
Cymbidium tracyanum	Ctra00073798	Ctra00073798	TPS-e/f
Cymbidium tracyanum	Ctra00074013	Ctra00074013	TPS-e/f
Cymbidium tracyanum	Ctra00067905	Ctra00067905	TPS-b
Cymbidium tracyanum	Ctra00089975	Ctra00089975	TPS-e/f
Cymbidium tracyanum	Ctra00095092	Ctra00095092	TPS-e/f
Cymbidium tracyanum	Ctra00073992	Ctra00073992	TPS-e/f
Cymbidium tracyanum	Ctra00098186	Ctra00098186	TPS-e/f
Cymbidium tracyanum	Ctra00073791	Ctra00073791	TPS-e/f
Cymbidium tracyanum	Ctra00073570	Ctra00073570	TPS-e/f
Cymbidium tracyanum	Ctra00013337	Ctra00013337	TPS-b
Cymbidium tracyanum	Ctra00094506	Ctra00094506	TPS-e/f
Cymbidium tracyanum	Ctra00101214	Ctra00101214	TPS-b
Cymbidium tracyanum	Ctra00069518	Ctra00069518	TPS-c
Cymbidium tracyanum	Ctra00073605	Ctra00073605	TPS-e/f
Cymbidium tracyanum	Ctra00096459	Ctra00096459	TPS-c
Cymbidium tracyanum	Ctra00013282	Ctra00013282	TPS-b
Cymbidium tracyanum	Ctra00061671	Ctra00061671	TPS-a
Cymbidium tracyanum	Ctra00098991	Ctra00098991	TPS-b
Cymbidium tracyanum	Ctra00073937	Ctra00073937	TPS-e/f
Cymbidium tracyanum	Ctra00097262	Ctra00097262	TPS-b
Cymbidium tracyanum	Ctra00013338	Ctra00013338	TPS-b
Cymbidium tracyanum	Ctra00013239	Ctra00013239	TPS-b
Cymbidium tracyanum	Ctra00086609	Ctra00086609	TPS-b
Cymbidium tracyanum	Ctra00013195	Ctra00013195	TPS-b
Cymbidium tracyanum	Ctra00013235	Ctra00013235	TPS-b
Cymbidium tracyanum	Ctra00088248	Ctra00088248	TPS-e/f
Cymbidium tracyanum	Ctra00092837	Ctra00092837	TPS-b
Cymbidium tracyanum	Ctra00092444	Ctra00092444	TPS-b
Cymbidium tracyanum	Ctra00013348	Ctra00013348	TPS-b
Cymbidium tracyanum	Ctra00013227	Ctra00013227	TPS-b
Cymbidium tracyanum	Ctra00093541	Ctra00093541	TPS-e/f
Cymbidium tracyanum	Ctra00101674	Ctra00101674	TPS-b
Cymbidium tracyanum	Ctra00073672	Ctra00073672	TPS-e/f
Cymbidium tracyanum	Ctra00013220	Ctra00013220	TPS-b
Cymbidium tracyanum	Ctra00099326	Ctra00099326	TPS-b
Cymbidium tracyanum	Ctra00091771	Ctra00091771	TPS-b
Cymbidium tracyanum	Ctra00089025	Ctra00089025	TPS-b
Cymbidium tracyanum	Ctra00059864	Ctra00059864	TPS-b
Cymbidium tracyanum	Ctra00092750	Ctra00092750	TPS-b
Cymbidium tracyanum	Ctra00095801	Ctra00095801	TPS-b
Cymbidium tracyanum	Ctra00060707	Ctra00060707	TPS-c
Cymbidium tracyanum	Ctra00092263	Ctra00092263	TPS-e/f
Cymbidium tracyanum	Ctra00013268	Ctra00013268	TPS-b
Cymbidium tracyanum	Ctra00013347	Ctra00013347	TPS-b
Cymbidium tracyanum	Ctra00073987	Ctra00073987	TPS-e/f
Cymbidium tracyanum	Ctra00044062	Ctra00044062	TPS-b
Cymbidium tracyanum	Ctra00100722	Ctra00100722	TPS-b
Cymbidium tracyanum	Ctra00086597	Ctra00086597	TPS-b
Cymbidium tracyanum	Ctra00098158	Ctra00098158	TPS-e/f
Cymbidium tracyanum	Ctra00101356	Ctra00101356	TPS-e/f
Cymbidium tracyanum	Ctra00073531	Ctra00073531	TPS-e/f
Cymbidium tracyanum	Ctra00013259	Ctra00013259	TPS-b
Cymbidium tracyanum	Ctra00090709	Ctra00090709	TPS-b
Cymbidium tracyanum	Ctra00090057	Ctra00090057	TPS-b
Cymbidium tracyanum	Ctra00073912	Ctra00073912	TPS-e/f
Cymbidium tracyanum	Ctra00098792	Ctra00098792	TPS-e/f
Cymbidium tracyanum	Ctra00088264	Ctra00088264	TPS-e/f
Cymbidium tracyanum	Ctra00088262	Ctra00088262	TPS-e/f
Cymbidium mannii	Cman04984	model.C.mannii.04984.1	TPS-a
Cymbidium mannii	Cman20418	model.C.mannii.20418.1	TPS-c
Cymbidium mannii	Cman25096	model.C.mannii.25096.1	TPS-a
Cymbidium mannii	Cman12499	model.C.mannii.12499.1	TPS-a
Cymbidium mannii	Cman12534	model.C.mannii.12534.1	TPS-a
Cymbidium mannii	Cman05624	model.C.mannii.05624.1	TPS-a
Cymbidium mannii	Cman12535	model.C.mannii.12535.1	TPS-a
Cymbidium mannii	Cman23821	model.C.mannii.23821.1	TPS-c
Cymbidium mannii	Cman04985	model.C.mannii.04985.1	TPS-a
Cymbidium mannii	Cman12536	model.C.mannii.12536.1	TPS-a
Cymbidium mannii	Cman22346	model.C.mannii.22346.4	TPS-e/f
Cymbidium mannii	Cman15625	model.C.mannii.15625.1	TPS-c
Cymbidium mannii	Cman20358	model.C.mannii.20358.1	TPS-b
Cymbidium mannii	Cman14727	model.C.mannii.14727.1	TPS-b
Cymbidium mannii	Cman05693	model.C.mannii.05693.1	TPS-b
Cymbidium mannii	Cman05670	model.C.mannii.05670.1	TPS-b
Cymbidium mannii	Cman05690	model.C.mannii.05690.1	TPS-b
Cymbidium mannii	Cman12493	model.C.mannii.12493.1	TPS-a
Cymbidium mannii	Cman14775	model.C.mannii.14775.1	TPS-b
Cymbidium mannii	Cman14735	model.C.mannii.14735.1	TPS-b
Cymbidium mannii	Cman25018	model.C.mannii.25018.1	TPS-a
Cymbidium mannii	Cman14728	model.C.mannii.14728.1	TPS-b
Cymbidium mannii	Cman07700	model.C.mannii.07700.1	TPS-e/f
Cymbidium mannii	Cman07703	model.C.mannii.07703.1	TPS-e/f
Cymbidium mannii	Cman10027	model.C.mannii.10027.1	TPS-b
Cymbidium mannii	Cman05019	model.C.mannii.05019.1	TPS-a
Cymbidium mannii	Cman14723	model.C.mannii.14723.1	TPS-b
Cymbidium mannii	Cman25013	model.C.mannii.25013.1	TPS-a
Cymbidium mannii	Cman10029	model.C.mannii.10029.1	TPS-b
Cymbidium mannii	Cman14730	model.C.mannii.14730.1	TPS-b
Cymbidium mannii	Cman10028	model.C.mannii.10028.1	TPS-b
Cymbidium mannii	Cman25006	model.C.mannii.25006.1	TPS-a
Cymbidium mannii	Cman25011	model.C.mannii.25011.1	TPS-a
Cymbidium mannii	Cman23508	model.C.mannii.23508.1	TPS-b
Cymbidium mannii	Cman23526	model.C.mannii.23526.1	TPS-b
Cymbidium mannii	Cman23528	model.C.mannii.23528.1	TPS-a
Cymbidium mannii	Cman23522	model.C.mannii.23522.1	TPS-b
Cymbidium mannii	Cman14736	model.C.mannii.14736.1	TPS-b
Cymbidium mannii	Cman14729	model.C.mannii.14729.1	TPS-b
Cymbidium mannii	Cman25003	model.C.mannii.25003.1	TPS-a
Arabidopsis thaliana	AT4G02780	AT4G02780.1	TPS-c
Arabidopsis thaliana	AT1G70080	AT1G70080.1	TPS-a
Arabidopsis thaliana	AT4G15870	AT4G15870.1	TPS-a
Arabidopsis thaliana	AT3G14490	AT3G14490.1	TPS-a
Arabidopsis thaliana	AT4G20230	AT4G20230.1	TPS-a
Arabidopsis thaliana	AT3G29110	AT3G29110.1	TPS-a
Arabidopsis thaliana	AT1G48800	AT1G48800.1	TPS-a
Arabidopsis thaliana	AT3G29410	AT3G29410.1	TPS-a
Arabidopsis thaliana	AT1G33750	AT1G33750.1	TPS-a
Arabidopsis thaliana	AT5G44630	AT5G44630.1	TPS-a
Arabidopsis thaliana	AT4G20200	AT4G20200.1	TPS-a
Arabidopsis thaliana	AT4G20210	AT4G20210.1	TPS-a
Arabidopsis thaliana	AT1G66020	AT1G66020.1	TPS-a
Arabidopsis thaliana	AT3G29190	AT3G29190.1	TPS-a
Arabidopsis thaliana	AT3G14540	AT3G14540.1	TPS-a
Arabidopsis thaliana	AT4G13280	AT4G13280.1	TPS-a
Arabidopsis thaliana	AT5G23960	AT5G23960.1	TPS-a
Arabidopsis thaliana	AT4G13300	AT4G13300.1	TPS-a
Arabidopsis thaliana	AT3G14520	AT3G14520.1	TPS-a
Arabidopsis thaliana	AT1G31950	AT1G31950.1	TPS-a
Arabidopsis thaliana	AT3G32030	AT3G32030.1	TPS-a
Arabidopsis thaliana	AT4G16730	AT4G16730.1	TPS-b
Arabidopsis thaliana	AT2G24210	AT2G24210.1	TPS-b
Arabidopsis thaliana	AT4G16740	AT4G16740.1	TPS-b
Arabidopsis thaliana	AT3G25810	AT3G25810.1	TPS-b
Arabidopsis thaliana	AT3G25820	AT3G25820.1	TPS-b
Arabidopsis thaliana	AT3G25830	AT3G25830.1	TPS-b
Arabidopsis thaliana	AT1G79460	AT1G79460.1	TPS-e/f
Arabidopsis thaliana	AT1G61680	AT1G61680.1	TPS-g
Arabidopsis thaliana	AT2G23230	AT2G23230.1	TPS-a
Arabidopsis thaliana	AT1G61120	AT1G61120.1	TPS-e/f
Arabidopsis thaliana	AT1G48820	AT1G48820.1	TPS-a
Oryza sativa	Os07t0218200	Os07t0218200-01	TPS-a
Oryza sativa	Os04t0344100	Os04t0344100-01	TPS-a
Oryza sativa	Os08t0139700	Os08t0139700-01	TPS-a
Oryza sativa	Os02t0278700	Os02t0278700-01	TPS-c
Oryza sativa	Os04t0340300	Os04t0340300-01	TPS-a
Oryza sativa	Os03t0362500	Os03t0362500-00	TPS-a
Oryza sativa	Os04t0344400	Os04t0344400-00	TPS-a
Oryza sativa	Os03t0362032	Os03t0362032-00	TPS-a
Oryza sativa	Os03t0348200	Os03t0348200-00	TPS-a
Oryza sativa	Os03t0361600	Os03t0361600-00	TPS-a
Oryza sativa	Os08t0168000	Os08t0168000-01	TPS-a
Oryza sativa	Os04t0345400	Os04t0345400-01	TPS-a
Oryza sativa	Os04t0612000	Os04t0612000-01	TPS-e/f
Oryza sativa	Os11t0474800	Os11t0474800-01	TPS-e/f
Oryza sativa	Os08t0168400	Os08t0168400-00	TPS-a
Oryza sativa	Os04t0179700	Os04t0179700-01	TPS-e/f
Oryza sativa	Os08t0167800	Os08t0167800-01	TPS-a
Oryza sativa	Os04t0611700	Os04t0611700-00	TPS-e/f
Oryza sativa	Os02t0458100	Os02t0458100-01	TPS-a
Oryza sativa	Os12t0491800	Os12t0491800-01	TPS-e/f
Oryza sativa	Os02t0571100	Os02t0571100-01	TPS-c
Oryza sativa	Os03t0347900	Os03t0347900-01	TPS-a
Oryza sativa	Os03t0361700	Os03t0361700-00	TPS-a
Oryza sativa	Os04t0611800	Os04t0611800-00	TPS-e/f
Oryza sativa	Os02t0570400	Os02t0570400-01	TPS-e/f
Oryza sativa	Os02t0571800	Os02t0571800-00	TPS-e/f
Oryza sativa	Os02t0571300	Os02t0571300-01	TPS-e/f
Oryza sativa	Os04t0178300	Os04t0178300-01	TPS-c
Oryza sativa	Os02t0568700	Os02t0568700-01	TPS-e/f
Oryza sativa	Os01t0337100	Os01t0337100-00	TPS-a
Oryza sativa	Os04t0342100	Os04t0342100-01	TPS-a
Oryza sativa	Os02t0121700	Os02t0121700-01	TPS-g
Oryza sativa	Os10t0489500	Os10t0489500-00	TPS-g
Oryza sativa	Os03t0361100	Os03t0361100-00	TPS-a
Populus trichocarpa	Ptri006371076	XP_006371076.3	TPS-a
Populus trichocarpa	Ptri006388836	XP_006388836.2	TPS-b
Populus trichocarpa	Ptri006369784	XP_006369784.2	TPS-b
Populus trichocarpa	Ptri002321642	XP_002321642.1	TPS-a
Populus trichocarpa	Ptri006374233	XP_006374233.3	TPS-a
Populus trichocarpa	Ptri002325741	XP_002325741.4	TPS-b
Populus trichocarpa	Ptri024447675	XP_024447675.1	TPS-b
Populus trichocarpa	Ptri024447676	XP_024447676.2	TPS-b
Populus trichocarpa	Ptri002306399	XP_002306399.3	TPS-a
Populus trichocarpa	Ptri024447023	XP_024447023.1	TPS-a
Populus trichocarpa	Ptri002317018	XP_002317018.4	TPS-a
Populus trichocarpa	Ptri006371082	XP_006371082.3	TPS-a
Populus trichocarpa	Ptri024447663	XP_024447663.1	TPS-a
Populus trichocarpa	Ptri006371083	XP_006371083.2	TPS-a
Populus trichocarpa	Ptri002302110	XP_002302110.3	TPS-c
Populus trichocarpa	Ptri024456855	XP_024456855.2	TPS-c
Populus trichocarpa	Ptri052305285	XP_052305285.1	TPS-a
Populus trichocarpa	Ptri024448351	XP_024448351.2	TPS-a
Populus trichocarpa	Ptri052305556	XP_052305556.1	TPS-b
Populus trichocarpa	Ptri002310639	XP_002310639.4	TPS-a
Populus trichocarpa	Ptri052305338	XP_052305338.1	TPS-b
Populus trichocarpa	Ptri024461082	XP_024461082.2	TPS-b
Populus trichocarpa	Ptri006373002	XP_006373002.3	TPS-b
Populus trichocarpa	Ptri024454968	XP_024454968.1	TPS-e/f
Populus trichocarpa	Ptri024436631	XP_024436631.1	TPS-b
Populus trichocarpa	Ptri002309850	XP_002309850.4	TPS-b
Populus trichocarpa	Ptri006377269	XP_006377269.2	TPS-g
Populus trichocarpa	Ptri002305633	XP_002305633.2	TPS-g
Populus trichocarpa	Ptri024463572	XP_024463572.2	TPS-e/f
Solanum lycopersicum	Sl001308023	NP_001308023.1	TPS-a
Solanum lycopersicum	Sl001308054	NP_001308054.1	TPS-a
Solanum lycopersicum	Sl001239040	NP_001239040.1	TPS-a
Solanum lycopersicum	Sl001307945	NP_001307945.1	TPS-a
Solanum lycopersicum	Sl001234008	NP_001234008.2	TPS-c
Solanum lycopersicum	Sl001308094	NP_001308094.1	TPS-b
Solanum lycopersicum	Sl019070211	XP_019070211.1	TPS-a
Solanum lycopersicum	Sl001239041	NP_001239041.1	TPS-a
Solanum lycopersicum	Sl001317027	NP_001317027.1	TPS-a
Solanum lycopersicum	Sl019068970	XP_019068970.2	TPS-a
Solanum lycopersicum	Sl001239042	NP_001239042.2	TPS-a
Solanum lycopersicum	Sl001316804	NP_001316804.1	TPS-b
Solanum lycopersicum	Sl001318113	NP_001318113.1	TPS-a
Solanum lycopersicum	Sl001307303	NP_001307303.1	TPS-a
Solanum lycopersicum	Sl001234055	NP_001234055.1	TPS-a
Solanum lycopersicum	Sl004230563	XP_004230563.1	TPS-b
Solanum lycopersicum	Sl001295307	NP_001295307.1	TPS-b
Solanum lycopersicum	Sl019070208	XP_019070208.2	TPS-a
Solanum lycopersicum	Sl010324500	XP_010324500.1	TPS-c
Solanum lycopersicum	Sl001233805	NP_001233805.1	TPS-b
Solanum lycopersicum	Sl001233809	NP_001233809.1	TPS-b
Solanum lycopersicum	Sl004231365	XP_004231365.1	TPS-b
Solanum lycopersicum	Sl025888303	XP_025888303.1	TPS-e/f
Solanum lycopersicum	Sl001234629	NP_001234629.1	TPS-e/f
Solanum lycopersicum	Sl001307264	NP_001307264.1	TPS-g
Solanum lycopersicum	Sl001306121	NP_001306121.1	TPS-g
Solanum lycopersicum	Sl010324501	XP_010324501.1	TPS-e/f
Solanum lycopersicum	Sl001289840	NP_001289840.1	TPS-e/f
Solanum lycopersicum	Sl001307929	NP_001307929.1	TPS-e/f
Solanum lycopersicum	Sl004233800	XP_004233800.3	TPS-b
Solanum lycopersicum	Sl025885546	XP_025885546.1	TPS-b
Solanum lycopersicum	Sl004234283	XP_004234283.1	TPS-b
Selaginella moellendorffii	Smoe024527840	XP_024527840.1	TPS-c
Selaginella moellendorffii	Smoe002960350	XP_002960350.2	TPS-c
Selaginella moellendorffii	Smoe002967364	XP_002967364.2	TPS-c
Selaginella moellendorffii	Smoe024525455	XP_024525455.1	TPS-c
Selaginella moellendorffii	Smoe024536913	XP_024536913.1	TPS-c
Selaginella moellendorffii	Smoe024541459	XP_024541459.1	TPS-h
Selaginella moellendorffii	Smoe024545428	XP_024545428.1	TPS-h
Selaginella moellendorffii	Smoe024526103	XP_024526103.1	TPS-h
Selaginella moellendorffii	Smoe024526105	XP_024526105.1	TPS-h
Selaginella moellendorffii	Smoe024532023	XP_024532023.1	TPS-h
Selaginella moellendorffii	Smoe024518082	XP_024518082.1	TPS-h
Selaginella moellendorffii	Smoe024539990	XP_024539990.1	TPS-h
Selaginella moellendorffii	Smoe024533561	XP_024533561.1	TPS-h
Selaginella moellendorffii	Smoe024528123	XP_024528123.1	TPS-h
Selaginella moellendorffii	Smoe024532022	XP_024532022.1	TPS-h
Selaginella moellendorffii	Smoe002964746	XP_002964746.1	TPS-e/f
Selaginella moellendorffii	Smoe024539099	XP_024539099.1	TPS-e/f
Selaginella moellendorffii	Smoe024525512	XP_024525512.1	TPS-e/f
Selaginella moellendorffii	Smoe024539123	XP_024539123.1	TPS-e/f
Abies grandis	AAC24192	AF006195.1	TPS-d
Abies grandis	AAC05727	U92266.1	TPS-d
Abies grandis	AAC05728	U92267.1	TPS-d
Abies grandis	AAF61453	AF139205.1	TPS-d
Abies grandis	AAB71084	U87908.1	TPS-d
Abies grandis	AAB71085	U87909.1	TPS-d
Abies grandis	AAB70707	AGU87910.1	TPS-d
Abies grandis	AAF61454	AF139206.1	TPS-d
Abies grandis	AAF61455	AF139207.1	TPS-d
Abies grandis	AAB70907	AF006193.1	TPS-d
