# Supplementary material for: Integrative omics reveals mechanisms of biosynthesis and regulation of floral scent in Cymbidium tracyanum
Source: Plant Biotechnol J. 2025 Mar 17;23(6):2162–81. doi: 10.1111/pbi.70025 (PMC12120893; doi:10.1111/pbi.70025)
Supplement: Supplementary file 10 — Table S10 Duplication types of TPS genes in the genome of C. tracyanum. [file PBI-23-2162-s010.xlsx]

## Sheet: cymTra_tps3.id
Table S10. Duplication types of TPS genes in the genome of C. tracyanum
Gene ID	Duplication type
Ctra00013195	WGD or segmental duplication
Ctra00013204	WGD or segmental duplication
Ctra00013220	WGD or segmental duplication
Ctra00013227	Proximal duplication
Ctra00013235	WGD or segmental duplication
Ctra00013239	WGD or segmental duplication
Ctra00013243	Proximal duplication
Ctra00013246	WGD or segmental duplication
Ctra00013259	WGD or segmental duplication
Ctra00013268	Proximal duplication
Ctra00013282	WGD or segmental duplication
Ctra00013332	WGD or segmental duplication
Ctra00013334	WGD or segmental duplication
Ctra00013337	WGD or segmental duplication
Ctra00013338	WGD or segmental duplication
Ctra00013347	Proximal duplication
Ctra00013348	Dispersed duplication
Ctra00013352	WGD or segmental duplication
Ctra00013381	WGD or segmental duplication
Ctra00013409	WGD or segmental duplication
Ctra00031540	Proximal duplication
Ctra00031563	Proximal duplication
Ctra00031571	Tandem duplication
Ctra00031574	Tandem duplication
Ctra00031579	Tandem duplication
Ctra00031590	Tandem duplication
Ctra00039253	Dispersed duplication
Ctra00042469	Tandem duplication
Ctra00042575	Proximal duplication
Ctra00042586	Proximal duplication
Ctra00042587	Tandem duplication
Ctra00042633	Proximal duplication
Ctra00044062	Dispersed duplication
Ctra00057017	Dispersed duplication
Ctra00059859	Proximal duplication
Ctra00059864	Proximal duplication
Ctra00060707	Tandem duplication
Ctra00061671	Dispersed duplication
Ctra00067866	Proximal duplication
Ctra00067875	Tandem duplication
Ctra00067878	Tandem duplication
Ctra00067881	Tandem duplication
Ctra00067891	Tandem duplication
Ctra00067894	Proximal duplication
Ctra00067895	Tandem duplication
Ctra00067896	Tandem duplication
Ctra00067899	Tandem duplication
Ctra00067905	Tandem duplication
Ctra00067914	Tandem duplication
Ctra00069518	Proximal duplication
Ctra00070247	Proximal duplication
Ctra00073531	Dispersed duplication
Ctra00073570	WGD or segmental duplication
Ctra00073603	WGD or segmental duplication
Ctra00073605	WGD or segmental duplication
Ctra00073672	Dispersed duplication
Ctra00073791	WGD or segmental duplication
Ctra00073798	WGD or segmental duplication
Ctra00073870	WGD or segmental duplication
Ctra00073912	WGD or segmental duplication
Ctra00073937	WGD or segmental duplication
Ctra00073984	WGD or segmental duplication
Ctra00073987	WGD or segmental duplication
Ctra00073992	Proximal duplication
Ctra00074008	WGD or segmental duplication
Ctra00074013	Dispersed duplication
Ctra00086594	WGD or segmental duplication
Ctra00086595	WGD or segmental duplication
Ctra00086597	WGD or segmental duplication
Ctra00086609	WGD or segmental duplication
Ctra00088248	WGD or segmental duplication
Ctra00088261	WGD or segmental duplication
Ctra00088262	Proximal duplication
Ctra00088264	WGD or segmental duplication
Ctra00088799	Dispersed duplication
Ctra00089025	Dispersed duplication
Ctra00089975	Dispersed duplication
Ctra00090057	Dispersed duplication
Ctra00090058	Dispersed duplication
Ctra00090709	Dispersed duplication
Ctra00091771	Dispersed duplication
Ctra00092263	Dispersed duplication
Ctra00092444	Dispersed duplication
Ctra00092750	Dispersed duplication
Ctra00092837	Dispersed duplication
Ctra00093541	Dispersed duplication
Ctra00093565	WGD or segmental duplication
Ctra00093572	WGD or segmental duplication
Ctra00094506	Dispersed duplication
Ctra00095092	Dispersed duplication
Ctra00095801	Dispersed duplication
Ctra00095901	Dispersed duplication
Ctra00096459	WGD or segmental duplication
Ctra00097262	Dispersed duplication
Ctra00098139	WGD or segmental duplication
Ctra00098158	WGD or segmental duplication
Ctra00098186	WGD or segmental duplication
Ctra00098792	Dispersed duplication
Ctra00098991	Dispersed duplication
Ctra00099326	Dispersed duplication
Ctra00099439	Dispersed duplication
Ctra00100463	Dispersed duplication
Ctra00100721	Dispersed duplication
Ctra00100722	Dispersed duplication
Ctra00101112	Dispersed duplication
Ctra00101214	Dispersed duplication
Ctra00101356	Tandem duplication
Ctra00101674	Dispersed duplication
Ctra00101702	Dispersed duplication
Ctra00103159	Dispersed duplication
