# Supplementary material for: Integrative omics reveals mechanisms of biosynthesis and regulation of floral scent in Cymbidium tracyanum
Source: Plant Biotechnol J. 2025 Mar 17;23(6):2162–81. doi: 10.1111/pbi.70025 (PMC12120893; doi:10.1111/pbi.70025)
Supplement: Supplementary file 11 — Table S11 Summary of the 230 detected metabolites in volatolomics. [file PBI-23-2162-s013.xlsx]

## Sheet: Sheet1
Table S11. Summary of the 230 detected metabolites in volatolomics
Categories	Compounds	Ct_Petals	Ct_Sepals	Ct_Labellum	Ct_Gynostemium	Cl_Bud	Cl_Flower
Aldehydes	Formaldehyde	0.00595987	0.00833011	0.00740156	0.00760244	0.00115811	0.00536075
	Acetaldehyde	0.00437333	0.00413661	0.00454172	0.00368733	0.00498978	0.00435779
	Propanal	0.00324685	0.00379392	0.00348975	0.00171427	0.00499452	0.00374307
	Isobutyraldehyde	0.000518799	0.000462934	0.00217076	0.00141423	0.000192239	0.000741288
	2-Propenal	0.0151873	0.0237089	0.0158684	0.0115075	0.0150341	0.0134351
	Butanal	0.000723458	0.000972242	0.001049	0.000392359	0.00055469	0.000431301
	Methacrolein	0.00120377	0.00111631	0.000178115	0.000180719	0.00146326	0.00101172
	Methylethylacetaldehyde	0.00210947	0.0028272	0.0198474	0.0150742	0.00125761	0.00168777
	Isovaleraldehyde	0.00416775	0.00583694	0.00965154	0.00888523	0.00643975	0.00789529
	Pentanal	0.0525703	0.0557122	0.0663157	0.0342378	0.161622	0.138984
	2-Butenal	0.00526498	0.00463293	0.00121852	0.00146429	0.0104962	0.0117192
	Hexanal	0.455105	0.61904	0.825563	0.843374	0.92571	0.687378
	(E)-2-Pentenal	0.0358736	0.0540592	0.0377896	0.015271	0.0453746	0.0602234
	Heptanal	0.0080821	0.00904797	0.0192419	0.0109186	0.0256192	0.025614
	(E)-2-Hexenal	0.0566301	0.061644	0.0847424	0.0289937	0.0752545	0.0365617
	(Z)-4-Hepten-1-al	0.0014525	0.00231233	0.000884697	0.00019841	0.00162253	0.00162415
	Octanal	0.000773205	0.000734886	0.00124204	0.00278255	0.00808343	0.00222701
	(Z)-Hept-2-enal	0.0238009	0.0269658	0.0216605	0.0213414	1.13342e-07	0.0151663
	Nonanal	0.00520323	0.00352909	0.00470012	0.00295304	0.0047363	1.0828e-07
	5-Ethylcyclopent-1-enecarboxaldehyde	0.139168	0.210729	0.227001	0.19161	0.388948	0.373576
	(E)-2-Octen-1-al	0.0985495	0.190031	0.261815	0.192841	0.305026	0.354148
	(E,E)-2,4-Heptadienal	0.0127152	0.0177472	0.0137168	0.00907657	0.0269431	0.0178684
	Decanal	0.000619975	0.000385832	0.000318204	0.000391791	0.000551843	0.00105329
	Benzaldehyde	0.0100472	0.0141278	0.0109137	0.0173208	0.0113615	0.0160259
	(E)-2-Nonenal	0.00239507	0.002772	0.00308066	0.00154024	0.00431928	0.00349574
	Lilac aldehyde B	0.0159597	0.0186587	0.0008066	0.000250103	1.13342e-07	1.0828e-07
	(E,E)-2,6-Nonadienal	0.00216828	0.00141834	0.00136679	0.000393858	7.91864e-05	0.00118069
	Lilac aldehyde D	0.00687035	0.00832129	0.000327352	5.48302e-05	1.13342e-07	1.0828e-07
	(E,E)-2,4-Octadienal	0.00696949	0.012351	0.0099134	0.005798	0.00666267	0.0145071
	β-Cyclocitral	0.00451187	0.0055795	0.00091207	0.000687666	0.00785482	0.00830809
	Benzeneacetaldehyde	0.0323112	0.0422959	0.128184	0.129777	0.0284971	0.0515726
	(E)-2-Decenal	0.000580348	0.000745169	0.000580997	0.00203979	0.00233671	0.00150175
	(E,E)-2,4-Nonadienal	0.0014276	0.00242228	0.00492271	0.00510823	0.00571691	0.00549022
	(E,E)-2,4-Decadienal	0.00320965	0.00462249	0.00791765	0.00545518	0.00342976	0.00347874
	2-Phenylpropenal	0.000151376	7.8996e-05	0.000456023	0.000881349	1.13342e-07	0.000122497
	Vanillin	0.000555437	0.00132745	0.00040993	0.000424563	0.000287236	0.00038262
	4-Hydroxybenzaldehyde	0.00808773	0.00682627	0.00388941	0.00426248	0.00016293	0.000216058
Alcohols	Methyl alcohol	0.228224	0.240114	0.293575	0.335919	0.556944	0.50161
	Ethanol	2.4376	3.40113	3.25313	2.28857	3.37106	3.12922
	Isobutanol	0.000257312	9.33186e-08	9.48931e-08	0.00152841	1.13342e-07	1.0828e-07
	3-Pentanol	0.000999061	0.00205007	0.000774763	0.000798665	0.000426936	0.000204041
	1-Methoxy-2-propanol	0.000611806	0.00205817	0.000795641	1.05921e-07	1.13342e-07	0.00042427
	1-Penten-3-ol	0.214007	0.282241	0.206516	0.0895299	0.204241	0.161127
	Isoamyl alcohol	0.003286	9.33186e-08	9.48931e-08	0.010617	1.13342e-07	1.0828e-07
	α-prenol	0.0013964	0.00118296	0.000199631	0.000135899	0.00057362	0.000544687
	Pentyl alcohol	0.0428845	0.0518867	0.0575375	0.0590507	0.104698	0.0882297
	(Z)-2-penten-1-ol	0.237651	0.403939	0.227886	0.104493	0.311548	0.241087
	1-Hexanol	0.0015046	0.0015791	0.00459143	0.00144132	0.0100918	0.0040248
	(E)-Furan linalool oxide	0.000817108	0.00091146	0.000196108	0.00026083	0.000215144	0.000189653
	(E)-4-thujanol	0.00266761	0.00419975	0.00159495	0.000153528	1.13342e-07	1.0828e-07
	2-Ethylhexanol	0.012961	0.00953685	0.00888645	0.0159824	0.0126271	0.0133091
	(E)-2-Methyl-4-hexen-3-ol	0.220724	0.333275	0.299039	0.289153	0.567869	0.513119
	Linalool	0.0146239	0.01928	0.0016018	0.0011437	1.13342e-07	1.0828e-07
	4,5-Dimethyl-2-hepten-3-ol	0.0029391	0.00459754	0.00424152	0.00415707	0.00448196	0.00314878
	1-Octanol	0.00127474	0.00108532	0.000830956	0.00149734	0.00306825	0.00350377
	2,6-Dimethylcyclohexanol	0.00327913	0.00214838	0.000465852	0.000445893	0.00465684	0.00548987
	(-)-terpinen-4-ol	0.0325217	0.0499067	0.0259909	0.00259192	1.13342e-07	1.0828e-07
	(E)-2-octen-1-ol	0.0166943	0.0155072	0.0114903	0.0379362	0.0830329	0.052589
	(E)-verbenol	0.00494221	0.00721758	0.000502878	1.05921e-07	1.13342e-07	1.0828e-07
	2,7-Octadien-1-ol	0.00437753	0.00493261	0.000928138	0.000395576	0.01044	0.00676173
	α-Terpineol	0.00225111	0.00139771	0.000832767	1.05921e-07	1.13342e-07	1.0828e-07
	β-Phellandren-8-ol	0.000249846	0.000729567	9.48931e-08	1.05921e-07	1.13342e-07	1.0828e-07
	Lilac alcohol D	0.00958059	0.0198199	0.000677732	0.000601571	1.13342e-07	1.0828e-07
	1-Phenyl-1,2-propanediol	0.00514803	0.00484973	0.00428557	0.00503995	0.00402777	0.0042511
	2,3-Dimethylcyclohexanol	0.00118275	0.00102821	8.71141e-05	9.17085e-05	0.00213296	0.00279692
	Lilac alcohol A	0.0587296	0.0565688	0.00771155	0.00268923	1.13342e-07	1.0828e-07
	Lilac alcohol C	0.00486002	0.0064924	9.48931e-08	1.05921e-07	1.13342e-07	1.0828e-07
	Benzyl alcohol	0.00586113	0.00897341	0.0055627	0.00546664	0.0109813	1.0828e-07
	Phenylethyl alcohol	0.0911498	0.121226	0.154407	0.0746723	0.00734602	0.00452903
	1,4-Butanediol	0.000668132	0.000499416	0.000226534	1.05921e-07	0.000329916	1.0828e-07
	2,6-Dimethyl-3,7-octadiene-2,6-diol	0.00162217	0.00234342	2.08973e-05	1.05921e-07	1.13342e-07	1.0828e-07
	2,6-Dimethyl-1,7-octadien-3,6-diol	0.000423631	0.000830691	9.48931e-08	1.05921e-07	1.13342e-07	1.0828e-07
	1,1-Diphenyl-2-propanol	6.37442e-05	9.33186e-08	9.48931e-08	1.05921e-07	1.13342e-07	1.0828e-07
	2-Phenoxyethanol	0.000708103	0.000380644	0.000468767	0.000288999	0.000362048	0.000887124
	3,5-Dihydroxyamylbenzene	0.00144219	0.00160432	0.000774925	0.000890425	0.00212353	1.0828e-07
	γ-Eudesmol	0.000577041	0.00114034	9.48931e-08	1.57122e-05	1.13342e-07	1.0828e-07
	11,11-Dimethyl-4,8-dimethylenebicyclo[7.2.0]undecan-3-ol	0.00567454	0.0110991	0.000111474	0.000337913	1.13342e-07	1.0828e-07
	8-Hydroxylinalool	0.00343701	0.00358716	9.48931e-08	1.05921e-07	1.13342e-07	1.0828e-07
	3-Ethyl-1-heptyne-3-ol	0.00072277	0.00079462	0.000349903	1.05921e-07	0.00124898	0.000199265
	Farnesol	0.00113135	0.00102403	0.00140387	0.00177577	1.13342e-07	1.0828e-07
	1-Decanol	0.000173698	0.0001492	0.00039071	0.000208355	0.000227596	0.000335155
Terpenes	α-Thujene	0.0191602	0.0280019	0.00177492	0.000520979	1.13342e-07	1.0828e-07
	α-Pinene	0.111355	0.161189	0.00440211	0.0044524	1.13342e-07	5.93663e-05
	Sabinene	0.0368258	0.0565498	0.00466481	0.00134944	1.13342e-07	1.0828e-07
	Dehydrosabinene	0.00278555	0.00410524	0.000328723	0.000143558	1.13342e-07	1.0828e-07
	Myrcene	0.0004674	0.000459835	0.000111412	5.96227e-05	1.13342e-07	2.19398e-05
	D-Limonene	0.0216788	0.0249873	0.0139309	0.0154428	0.00169099	0.00405664
	α-Phellandrene	0.0106819	0.0176324	0.00331235	0.000317554	1.13342e-07	1.0828e-07
	Bornylene	0.0010247	0.00325888	9.48931e-08	1.05921e-07	1.13342e-07	1.0828e-07
	α-terpinene	0.0166172	0.0252694	0.00964728	0.00112602	1.13342e-07	1.0828e-07
	(E)-β-Ocimene	0.00257676	0.00342864	0.000917243	0.000202548	1.13342e-07	9.33737e-05
	Terpinolene	0.00234766	0.00350966	0.00188334	0.000229138	1.13342e-07	1.0828e-07
	(Z)-Caryophyllene	0.000513132	0.00101414	9.48931e-08	1.05921e-07	1.13342e-07	1.0828e-07
	Germacrene A	0.000581267	0.000236293	9.48931e-08	1.05921e-07	1.13342e-07	1.0828e-07
	(E)-β-Caryophyllene	0.227206	0.195973	0.0015501	0.00247643	1.13342e-07	0.000137207
	10,10-Dimethyl-2,6-dimethylenebicyclo[7.2.0]undecane	0.00530762	0.00783195	0.000162874	4.08702e-05	1.13342e-07	1.0828e-07
	4,11,11-trimethyl-8-methylenebicyclo[7.2.0]undec-3-ene	0.000593423	0.00075381	9.48931e-08	1.05921e-07	1.13342e-07	1.0828e-07
	Aristolochene	0.00657047	0.0101982	9.48931e-08	1.05921e-07	1.13342e-07	1.0828e-07
	Valencene	0.0148022	0.0142992	7.13038e-05	6.85934e-05	1.13342e-07	1.0828e-07
	β-Selinene	0.00118478	0.0010871	9.48931e-08	1.05921e-07	1.13342e-07	1.0828e-07
	α-Selinene	0.00446339	0.00476372	0.000135415	0.000353022	1.13342e-07	1.0828e-07
	(Z,E)-α-farnesene	0.000331259	0.000267645	9.32832e-05	3.56684e-05	7.56103e-05	4.46945e-05
Ketones	Methyl vinyl ketone	0.00283731	0.00534805	7.84244e-05	6.45783e-05	0.000424237	0.000472841
	3-Pentanone	0.00648097	0.00487061	0.00246431	0.00176018	0.00550308	0.00288749
	1-Penten-3-one	0.500295	0.746457	0.464392	0.122668	0.519991	0.614876
	2,3-Pentanedione	0.000850822	0.00134363	0.001144	0.000467043	0.000772502	0.00064805
	Methyl 1-cyclohexenyl ketone	0.00029397	0.000511911	9.48931e-08	1.05921e-07	0.000310564	0.000181509
	2-Heptanone	0.00238901	0.00341898	0.00453807	0.00401595	1.13342e-07	0.00278974
	3-Octanone	0.00054208	0.000560124	0.000610856	0.000411655	0.000868292	0.000614611
	Cyclohexanone	0.0134457	0.0117937	0.0110281	0.0032579	0.00108558	0.00105575
	2-Octanone	0.00138169	0.00119465	0.00150527	0.00193574	0.00405078	0.00301646
	Hydroxyacetone	0.00129827	0.00113918	0.00115489	0.00113079	1.13342e-07	1.0828e-07
	4-Methyl-1-pentanoylbenzene	0.000163299	0.000312986	9.48931e-08	1.05921e-07	1.13342e-07	1.0828e-07
	1-Octen-3-one	0.00826143	0.00868789	0.00806685	0.00470542	0.0142354	0.00377349
	1,1,3-Trimethyl-2-cyclohexanone	0.00232161	0.00269496	0.000457438	0.000171973	0.00569646	0.00493549
	2,2-Dimethyl-3-octanone	0.00103362	0.00146868	0.00166971	0.00131341	0.000833683	0.00026368
	Cyclooctanone	0.000814156	0.00121551	0.00218672	0.00258849	0.00216653	0.00501355
	6-Methyl-5-heptene-2-one	0.00900952	0.0109282	0.00223444	0.00183486	0.00355387	0.00361449
	1-Hydroxy-2-butanone	0.00126096	0.00177005	0.00123623	0.000460919	0.00255495	0.0016767
	Isophorone	0.00011658	0.000146759	9.48931e-08	1.05921e-07	0.000482086	0.000234658
	3-Octen-2-one	0.00137045	0.00216647	0.00166165	0.00210976	1.13342e-07	0.00104875
	2-Butanone	0.00482158	0.00377873	0.000129311	1.05921e-07	1.13342e-07	1.0828e-07
	Isobutenyl methyl ketone	0.00025601	9.33186e-08	3.3587e-05	1.05921e-07	1.13342e-07	0.000469449
	(E,E)-3,5-Octadien-2-one	0.00626454	0.00557804	0.00497578	0.00332374	0.0112879	0.00722188
	Pinocarvone	0.00130307	0.00197742	4.52492e-05	1.60919e-05	1.13342e-07	1.0828e-07
	Methylnopinone	0.0106145	0.0142203	0.00406323	0.0158553	1.13342e-07	1.0828e-07
	Acetophenone	0.00187545	0.00185672	0.00141488	0.00185091	0.00161053	0.00170488
	1,1,4,8-Tetramethyl-cis,cis,4,7,10-cycloundecatriene	0.00895762	0.00808544	9.48931e-08	2.86195e-05	1.13342e-07	1.0828e-07
	2,6,6-Trimethyl-2-cyclohexene-1,4-dione	0.00679835	0.0117812	0.000820986	0.000233787	1.13342e-07	0.000657368
	(-)-Verbenone	0.0564677	0.0541034	0.0278344	0.027002	1.13342e-07	1.0828e-07
	Benzyl methyl ketone	0.000936836	0.00141321	0.000799485	0.00127263	0.000353226	0.00017667
	2,6,6-Trimethyl-1,4-cyclohexanedione	0.000319353	0.000764886	8.74502e-05	5.01171e-05	1.13342e-07	1.0828e-07
	2-Butylcyclohexanone	0.000308805	0.000683468	0.000874207	0.00122356	0.0011347	0.000968778
	α-Ionone	0.00058886	0.000502947	9.48931e-08	4.58604e-05	0.00511184	0.00567502
	Geranyl acetone	0.00366992	0.00364498	0.000499549	0.000345349	1.13342e-07	0.000158934
	2-Sec-butylcyclohexanone	0.00170039	0.00260215	0.00329835	0.00294734	0.00407294	0.00279567
	β-Ionone	0.00291782	0.00338012	0.000595955	0.000479817	0.00209066	0.00271278
	β-Ionone epoxide	0.0107687	0.0147552	0.00287107	0.00275333	0.0210528	0.020027
	(+)-Carvotanacetone	0.000180966	0.000197751	0.000596864	0.000655386	0.000606402	0.000569213
	Cyclohexylideneacetone	9.05563e-05	0.000134265	9.48931e-08	1.05921e-07	0.000337935	0.000255425
	Longipinocarvone	0.00112862	0.00189622	9.48931e-08	1.05921e-07	1.13342e-07	1.0828e-07
	Hexahydrofarnesyl acetone	0.000806226	0.00060253	0.000899548	0.000442078	0.000717007	0.00079474
	γ-Decalactone	0.000424315	0.00112564	9.48931e-08	0.000181048	1.13342e-07	1.0828e-07
	2-Dodecylcyclobutanone	0.000254893	0.000332031	0.00048146	0.000413433	0.000396104	0.000213875
Hydrocarbons	Heptane	7.09041e-05	1.18515e-05	3.47481e-05	1.49462e-05	9.26019e-05	0.000161336
	Octane	0.000498151	0.000276516	0.000383328	0.000251108	0.000813464	1.0828e-07
	Toluene	0.0062507	0.00229377	0.00833251	0.0113128	0.0240435	0.0303528
	Ethylbenzene	0.00380961	0.00370524	0.00443014	0.00827318	0.00687871	0.015614
	p-Xylene	0.00347106	0.00241018	0.00409201	0.00949271	0.0063414	0.0153885
	m-Xylene	0.0138194	0.0132022	0.0134264	0.0347617	0.0230553	0.0446649
	o-Xylene	0.0118706	0.0100668	0.0125424	0.0300407	0.0166299	0.0415757
	4,6-Dimethylundecane	0.000482518	0.000121015	0.000227233	8.77567e-05	0.00053818	0.000464579
	Styrene	0.00102836	0.00110829	0.000960411	0.00154229	0.00152609	0.00100949
	2,4-Dimethyldecane	4.15514e-05	9.33186e-08	9.48931e-08	1.05921e-07	0.000321403	0.000226441
	o-Cymene	0.010254	0.0215483	0.0076171	0.000868539	1.13342e-07	1.0828e-07
	Hexadecane	0.000864337	0.00100493	0.000953427	0.00104096	0.00109364	0.00139387
	3,5-Dimethylheptane	0.000344476	0.000723373	0.000390945	0.000150706	0.000380715	0.000238274
	m-Cymenene	0.000542631	0.000175512	0.000221821	1.05921e-07	1.13342e-07	1.0828e-07
	1,3,8-p-Menthatriene	0.00023495	0.000322786	9.48931e-08	1.05921e-07	1.13342e-07	1.0828e-07
	2-Nonyne	0.00142381	0.00177648	0.000830689	0.000257902	0.00266093	0.00173769
	3,5,5-Trimethyl-2-hexene	0.00275973	0.00276448	0.000993034	0.000330986	0.00805833	0.00642289
	2,5,9-Trimethyldecane	0.000622744	0.000455196	0.000306258	0.000263792	0.000385036	0.000705561
	β-Methylnaphthalene	0.000126063	0.000148171	9.48931e-08	1.05921e-07	1.13342e-07	1.0828e-07
	1-Butenylidene-cyclohexane	0.00063876	0.000539285	0.000466832	9.37433e-05	0.000128888	1.0828e-07
Heterocyclic compounds	Tetrahydrofuran	0.0025603	0.00245209	0.00151562	0.00150684	0.000215557	5.2095e-05
	2-Ethylfuran	0.00236485	0.00354052	0.00487558	0.00420485	0.0047499	0.00239847
	2-Pentylfuran	0.0143884	0.0268762	0.0256451	0.0305564	0.0146028	0.0120274
	(Z)-2-(2-Pentenyl)furan	0.000174512	0.000359385	0.000317897	0.000275593	0.000171902	0.000348246
	4-Methyl-4-vinylbutyrolactone	0.000696996	0.00112627	0.000930998	0.000847711	0.00103223	0.000936342
	Dihydro-3-methylene-5-methyl-2-furanone	0.0065671	0.0115315	0.00781756	0.00643179	0.017498	0.0121645
	Humulene epoxide II	0.000563527	0.00118627	9.48931e-08	1.05921e-07	1.13342e-07	1.0828e-07
	β-Caryophyllene oxide	0.00934221	0.017399	0.000363874	0.000755653	1.13342e-07	2.93853e-05
	(E)-4,5-Epoxy-(E)-2-decenal	0.00205488	0.00242164	0.00380144	0.00420037	0.00248754	0.00249032
	4-Hydroxynonanoic acid lactone	0.00169017	0.00224054	0.00196181	0.0042185	0.00379328	0.0074013
	Limonene diepoxide	0.000315786	0.000240729	9.48931e-08	1.05921e-07	1.13342e-07	1.0828e-07
	2,3-Dihydro-3-methylfuran	0.00091526	0.00182608	0.00121945	0.00091265	0.00164702	0.00148283
	Laciniatafuranone H	0.000541276	0.00119923	0.000219563	0.000142961	0.000620531	0.000519685
	Dihydroactinidiolide	0.00463783	0.00542119	0.000806058	9.36342e-05	0.00909006	0.0107897
Phenols	Ethylphenol	0.000126491	9.33186e-08	9.48931e-08	1.05921e-07	0.0011547	0.000752417
	4-Sec-butylphenol	0.000475593	0.000723613	0.00108624	0.00192241	0.00168329	0.00179568
	3,5-Dimethoxytoluene	6.382e-05	0.000328426	9.48931e-08	1.05921e-07	1.13342e-07	1.0828e-07
	Guaiacol	0.0158905	0.0173192	0.00295307	0.00139339	1.13342e-07	1.0828e-07
	Hydroquinone	0.164761	0.0784224	0.0342622	0.00102932	9.2306e-05	0.00246827
Esters	Ethyl formate	0.0005976	0.00096078	0.00149427	0.00151359	6.87949e-05	0.000144973
	Ethyl acetate	0.000723051	0.000418109	0.000886504	0.00103816	0.00048746	0.00110833
	Butyl acetate	0.000290059	0.000295147	0.000448922	0.000146479	0.0012205	0.000582368
	1-Methoxy-2-propyl acetate	0.00010245	0.000464678	0.000395244	5.65622e-05	8.04887e-05	0.000243204
	Ethyl caproate	0.00137002	0.000515308	0.00133377	0.00238657	0.00578226	0.00740147
	Ethyl pyruvate	0.000117045	7.9038e-05	0.000173896	0.000195674	1.13342e-07	1.0828e-07
	Ethyl caprylate	0.0011771	0.000880589	0.000912144	0.000481352	0.000887078	0.00164706
	Methyl nonanoate	1.39048e-05	1.47469e-05	5.80365e-05	3.71058e-05	0.000419409	0.000302583
	Ethyl nonylate	0.000642008	9.33186e-08	0.000236737	0.000914201	1.13342e-07	1.0828e-07
	Vinyl caproate	0.00336759	0.00624333	0.00789984	0.0118173	0.00571531	0.0134819
	2-Methylpentanoic acid methyl ester	0.00299786	0.00273019	0.00156792	0.00233623	0.00361731	0.00492669
	Methyl benzeneacetate	0.000610976	0.00112034	6.92066e-05	4.7107e-05	1.13342e-07	1.0828e-07
	Ethyl dodecanoate	0.00111943	0.000413402	0.00174408	0.00253177	1.13342e-07	1.0828e-07
	3-Hydroxy-2,2,4-trimethylpentyl isobutyrate	0.00112787	0.000946777	0.0011736	0.00170925	0.000643054	0.000842387
	2,2,4-Trimethyl-1,3-pentanediol diisobutyrate	0.00486074	0.00375988	0.0043005	0.00315524	0.00344697	0.00344523
	Methyl tetradecanoate	0.000640819	0.000408291	0.000756356	0.000572979	0.000545959	0.000485928
	Methyl azelaaldehydate	0.000921077	0.00186702	0.00224538	0.00245236	0.00307075	0.00456882
	Methyl myristoleate	0.000995589	0.00165876	9.48931e-08	1.05921e-07	1.13342e-07	1.0828e-07
	Ethyl myristate	0.00178753	0.00440777	0.00202488	0.00104183	0.00103837	0.00110847
	Methyl (E)-cinnamate	0.009157	0.0208519	0.000401663	0.000285981	1.13342e-07	1.0828e-07
	Ethyl 9-oxononanoate	0.00421499	0.00672387	0.00514476	0.00275164	0.00706062	0.00762538
	Ethyl cinnamate	0.000325486	0.000307494	9.48931e-08	0.000385836	1.13342e-07	1.0828e-07
	Ethyl pentadecanoate	0.00193365	0.00303149	0.00280476	0.0023521	0.00148347	0.00133524
	Ethyl linalyl ether	0.000533635	0.000801215	4.75242e-06	1.62758e-05	1.13342e-07	1.0828e-07
	Methyl hexadecanoate	0.00213846	0.00427943	0.0054137	0.00588613	0.00278623	0.00213067
	Ethyl hexadecanoate	0.00799194	0.014117	0.0130004	0.00848699	0.00385457	0.0031753
	Ethyl hexadec-9-enoate	5.94716e-05	9.33186e-08	0.00015529	5.71588e-05	1.91865e-06	3.15836e-07
	Hexadecanyl acetate	9.19131e-05	0.000190278	4.43413e-05	0.000134344	5.80206e-06	3.49161e-05
	Ethyl heptadecanoate	5.19374e-05	9.24322e-05	8.68148e-05	8.93269e-05	1.13342e-07	1.74935e-05
	Methyl trans-9-octadecenoate	9.76539e-05	0.000147652	9.48931e-08	2.99278e-05	0.00128745	0.00166048
	Ethyl octadecanoate	0.000290767	0.000131209	1.88561e-05	5.45824e-05	1.13342e-07	1.0828e-07
	Methyl octadeca-9,12-dienoate	0.000310846	0.000662595	1.53494e-05	0.000316524	0.00021589	0.00066674
	Linoleic acid ethyl ester	0.000895379	0.00175634	0.000148543	0.00030132	0.000680121	0.00747127
	Diisobutyl phthalate	0.00562535	0.00569347	0.00657164	0.00630572	0.00573846	0.00845169
	Methyl linolenate	0.000113082	0.000168679	9.48931e-08	1.05921e-07	1.13342e-07	9.30498e-05
	Ethyl linolenate	0.000322111	0.000653656	9.48931e-08	1.05921e-07	1.13342e-07	8.89362e-05
	Dibutyl phthalate	0.0114007	0.00921321	0.0105562	0.0106569	0.00819937	0.0103612
Acids	Methyltartronic acid	0.0323898	0.0373219	0.00961414	1.05921e-07	1.13342e-07	1.0828e-07
	2-Methylheptanoic acid	0.000162023	0.000293359	0.000439384	0.000313824	0.000832361	0.000231887
	Acetic acid	0.044843	0.0343739	0.0255166	0.0165995	0.0349827	0.025335
	Propanoic acid	0.0259967	0.0350435	0.0233546	0.015536	0.0278918	0.0188853
	Butanoic acid	0.0145194	0.0107617	0.0142784	0.00738898	0.0168198	0.0107559
	Isovaleric acid	0.0108082	0.0112372	0.00787634	0.00397754	0.00935741	0.00597577
	Ethylmethylacetic acid	0.0482548	0.0565807	0.0025936	0.000643522	1.13342e-07	1.0828e-07
	Pentanoic acid	0.00338234	0.00709669	0.00834437	0.00245517	0.00985397	0.0139814
	Hexanoic acid	0.0646318	0.0862567	0.137923	0.104612	0.10229	0.256894
	Butylethylacetic acid	0.00200051	0.00174174	0.00196785	0.0013603	0.00316468	0.00290854
