# Supplementary material for: Integrative omics reveals mechanisms of biosynthesis and regulation of floral scent in Cymbidium tracyanum
Source: Plant Biotechnol J. 2025 Mar 17;23(6):2162–81. doi: 10.1111/pbi.70025 (PMC12120893; doi:10.1111/pbi.70025)
Supplement: Supplementary file 12 — Table S12 Differential metabolites in C. tracyanum and C. lowianum petals at the full‐blooming stage. [file PBI-23-2162-s003.xlsx]

## Sheet: Sheet1
Table S12. Differential metabolites in C. tracyanum and C. lowianum petals at full-blooming stage
Compunds	Mean Ct_Petals	Mean Cl_Petals	VIP	P-Value	Q-Value	Fold Change	Log_FoldChange
Octane	0.000498151	1.0828e-07	1.675	0.0131593	0.0542166	0.000217365	-12.1676
Methyl alcohol	0.228224	0.50161	1.58662	2.1883e-05	0.00103191	2.19789	1.13612
Methyl vinyl ketone	0.00283731	0.000472841	1.02805	0.0427595	0.111227	0.166651	-2.5851
Pentanal	0.0525703	0.138984	1.46165	2.83007e-05	0.00109086	2.64378	1.4026
α-Thujene	0.0191602	1.0828e-07	1.67528	0.00488453	0.0266897	5.6513e-06	-17.433
α-Pinene	0.111355	5.93663e-05	1.59645	1.71904e-05	0.00103191	0.000533126	-10.8732
Sabinene	0.0368258	1.0828e-07	1.68278	5.95574e-05	0.00168349	2.94034e-06	-18.3756
Dehydrosabinene	0.00278555	1.0828e-07	1.68304	2.04203e-05	0.00103191	3.88721e-05	-14.6509
Heptanal	0.0080821	0.025614	1.27178	0.000412683	0.00499935	3.16922	1.66413
α-Phellandrene	0.0106819	1.0828e-07	1.68175	3.72872e-05	0.00131748	1.01368e-05	-16.59
Bornylene	0.0010247	1.0828e-07	1.68184	0.000826059	0.00833927	0.000105671	-13.2081
Ethyl caproate	0.00137002	0.00740147	1.38703	0.00123836	0.0105201	5.40246	2.43362
α-terpinene	0.0166172	1.0828e-07	1.682	0.000201224	0.0032815	6.51617e-06	-17.2275
α-prenol	0.0013964	0.000544687	1.36773	0.0131706	0.0542166	0.390066	-1.35821
Pentyl alcohol	0.0428845	0.0882297	1.1316	0.00359064	0.0214427	2.05738	1.04081
o-Cymene	0.010254	1.0828e-07	1.6824	0.000324097	0.00438391	1.05598e-05	-16.5311
Terpinolene	0.00234766	1.0828e-07	1.68068	0.00115077	0.0103814	4.61228e-05	-14.4042
Cyclohexanone	0.0134457	0.00105575	1.61286	0.00293452	0.0191421	0.0785199	-3.6708
2-Octanone	0.00138169	0.00301646	1.28115	0.0121827	0.0521764	2.18317	1.12643
Hydroxyacetone	0.00129827	1.0828e-07	1.6817	0.000161943	0.00286099	8.34038e-05	-13.5495
4-Methyl-1-pentanoylbenzene	0.000163299	1.0828e-07	1.12478	0.0282661	0.0845089	0.00066308	-10.5585
Nonanal	0.00520323	1.0828e-07	1.6813	0.000148568	0.00273883	2.08102e-05	-15.5523
m-Cymenene	0.000542631	1.0828e-07	1.36135	0.00646204	0.0326179	0.000199547	-12.291
1,3,8-p-Menthatriene	0.00023495	1.0828e-07	1.35838	0.00526881	0.0282782	0.000460866	-11.0834
(E)-Furan linalool oxide	0.000817108	0.000189653	1.52738	0.00766184	0.0369161	0.232103	-2.10716
Acetic acid	0.044843	0.025335	1.12744	0.0277733	0.0845089	0.564971	-0.82375
2-Butanone	0.00482158	1.0828e-07	1.67658	0.0224818	0.0768732	2.24574e-05	-15.4424
(E)-4-thujanol	0.00266761	1.0828e-07	1.68252	4.90614e-05	0.00148586	4.05907e-05	-14.5885
3,5,5-Trimethyl-2-hexene	0.00275973	0.00642289	1.10079	0.0252532	0.0817355	2.32736	1.21869
Decanal	0.000619975	0.00105329	1.43976	0.00251416	0.0171936	1.69892	0.764615
Benzaldehyde	0.0100472	0.0160259	1.52708	7.37678e-05	0.00173764	1.59506	0.673615
Lilac aldehyde B	0.0159597	1.0828e-07	1.68192	0.00159392	0.0122589	6.78462e-06	-17.1693
Linalool	0.0146239	1.0828e-07	1.3752	0.00759486	0.0369161	7.40435e-06	-17.0432
Pinocarvone	0.00130307	1.0828e-07	1.38565	0.012898	0.054146	8.30964e-05	-13.5549
(Z)-Caryophyllene	0.000513132	1.0828e-07	1.12074	0.033572	0.0912469	0.000211019	-12.2103
Lilac aldehyde D	0.00687035	1.0828e-07	1.68109	0.00308708	0.0198321	1.57605e-05	-15.9533
2,6-Dimethylcyclohexanol	0.00327913	0.00548987	1.11059	0.0193829	0.0712301	1.67418	0.743457
(-)-terpinen-4-ol	0.0325217	1.0828e-07	1.6827	0.00010054	0.00224363	3.32948e-06	-18.1963
10,10-Dimethyl-2,6-dimethylenebicyclo[7.2.0]undecane	0.00530762	1.0828e-07	1.66918	0.00566193	0.0299421	2.04009e-05	-15.581
β-Cyclocitral	0.00451187	0.00830809	1.16947	0.0228673	0.0775659	1.84138	0.88079
Methylnopinone	0.0106145	1.0828e-07	1.67996	0.00790559	0.0376626	1.02011e-05	-16.5809
Benzeneacetaldehyde	0.0323112	0.0515726	1.11358	0.0280861	0.0845089	1.59612	0.674572
4,11,11-trimethyl-8-methylenebicyclo[7.2.0]undec-3-ene	0.000593423	1.0828e-07	1.36103	0.0303463	0.0863545	0.000182467	-12.4201
1,1,4,8-Tetramethyl-cis,cis,4,7,10-cycloundecatriene	0.00895762	1.0828e-07	1.36113	0.0476914	0.119652	1.20881e-05	-16.3361
Isovaleric acid	0.0108082	0.00597577	1.39662	0.00372089	0.0219119	0.552891	-0.854934
Ethylmethylacetic acid	0.0482548	1.0828e-07	1.68193	0.000257695	0.00390224	2.24393e-06	-18.7655
Aristolochene	0.00657047	1.0828e-07	1.10308	0.0262262	0.0836084	1.64799e-05	-15.8889
(E)-verbenol	0.00494221	1.0828e-07	1.68306	7.2076e-06	0.000764006	2.19093e-05	-15.4781
α-Terpineol	0.00225111	1.0828e-07	1.68212	0.000956726	0.00881852	4.81009e-05	-14.3436
(-)-Verbenone	0.0564677	1.0828e-07	1.37564	0.0327872	0.0897432	1.91756e-06	-18.9923
Valencene	0.0148022	1.0828e-07	1.67698	0.00246744	0.0171507	7.31518e-06	-17.0607
β-Selinene	0.00118478	1.0828e-07	1.6671	0.0223389	0.0768732	9.13931e-05	-13.4176
α-Selinene	0.00446339	1.0828e-07	1.67827	0.00145652	0.0116522	2.42597e-05	-15.3311
(Z,E)-α-farnesene	0.000331259	4.46945e-05	1.24945	0.000382361	0.00491276	0.134923	-2.88979
Lilac alcohol D	0.00958059	1.0828e-07	1.68224	0.000649281	0.00724461	1.13021e-05	-16.4331
Pentanoic acid	0.00338234	0.0139814	1.25939	0.00145014	0.0116522	4.13366	2.04742
Methyl benzeneacetate	0.000610976	1.0828e-07	1.37041	0.0127004	0.0538498	0.000177225	-12.4621
2,3-Dimethylcyclohexanol	0.00118275	0.00279692	1.35973	0.0016191	0.0122589	2.36477	1.2417
Lilac alcohol A	0.0587296	1.0828e-07	1.09047	0.0298496	0.0860563	1.84371e-06	-19.049
Lilac alcohol C	0.00486002	1.0828e-07	1.68186	0.000628452	0.00720172	2.22798e-05	-15.4539
β-Methylnaphthalene	0.000126063	1.0828e-07	1.07944	0.0269664	0.0840716	0.000858936	-10.1852
Benzenemethanol, 4-trimethyl-	0.00137914	1.0828e-07	1.36112	0.0199924	0.0724511	7.85132e-05	-13.6367
Guaiacol	0.0158905	1.0828e-07	1.1176	0.0487788	0.120949	6.81418e-06	-17.163
Hexanoic acid	0.0646318	0.256894	1.39863	0.0307742	0.0869884	3.97473	1.99086
Geranyl acetone	0.00366992	0.000158934	1.26083	0.00269603	0.0181447	0.0433071	-4.52925
1-Butenylidene-cyclohexane	0.00063876	1.0828e-07	1.37986	0.0314692	0.0883639	0.000169517	-12.5263
Benzyl alcohol	0.00586113	1.0828e-07	1.68202	2.62159e-05	0.00109086	1.84743e-05	-15.7241
Phenylethyl alcohol	0.0911498	0.00452903	1.66354	7.33948e-05	0.00173764	0.0496877	-4.33097
Humulene epoxide II	0.000563527	1.0828e-07	1.36848	0.0183658	0.0691473	0.000192148	-12.3455
2,6-Dimethyl-3,7-octadiene-2,6-diol	0.00162217	1.0828e-07	1.37191	0.00596282	0.0308321	6.67503e-05	-13.8709
β-Caryophyllene oxide	0.00934221	2.93853e-05	1.19936	0.0298308	0.0860563	0.00314543	-8.31253
2,6-Dimethyl-1,7-octadien-3,6-diol	0.000423631	1.0828e-07	1.36884	0.00671337	0.0334879	0.0002556	-11.9338
4-Hydroxynonanoic acid lactone	0.00169017	0.0074013	1.33668	0.0203023	0.0729506	4.37904	2.13061
Longipinocarvone	0.00112862	1.0828e-07	1.36604	0.0369278	0.0984741	9.59402e-05	-13.3475
Methyl myristoleate	0.000995589	1.0828e-07	1.11366	0.0467565	0.118711	0.00010876	-13.1666
Limonene diepoxide	0.000315786	1.0828e-07	1.10283	0.0432065	0.111705	0.000342891	-11.51
Methyl (E)-cinnamate	0.009157	1.0828e-07	1.68166	0.000123521	0.00249395	1.18249e-05	-16.3678
3,5-Dihydroxyamylbenzene	0.00144219	1.0828e-07	1.66592	0.0049099	0.0266897	7.50803e-05	-13.7012
γ-Eudesmol	0.000577041	1.0828e-07	1.36733	0.0188252	0.0700167	0.000187648	-12.3797
Ethyl linalyl ether	0.000533635	1.0828e-07	1.67469	0.0160633	0.0630633	0.000202911	-12.2669
11,11-Dimethyl-4,8-dimethylenebicyclo[7.2.0]undecan-3-ol	0.00567454	1.0828e-07	1.37091	0.0244232	0.0796572	1.90818e-05	-15.6774
8-Hydroxylinalool	0.00343701	1.0828e-07	1.37379	0.00844143	0.0396902	3.15043e-05	-14.9541
Dihydroactinidiolide	0.00463783	0.0107897	1.40725	0.00206662	0.0149355	2.32645	1.21813
Farnesol	0.00113135	1.0828e-07	1.0853	0.0265354	0.0838444	9.57086e-05	-13.351
1-Decanol	0.000173698	0.000335155	1.17245	0.0176141	0.0672826	1.92953	0.94825
Methyl trans-9-octadecenoate	9.76539e-05	0.00166048	1.14689	0.0093868	0.0418948	17.0037	4.08778
4-Hydroxybenzaldehyde	0.00808773	0.000216058	1.34663	0.000710785	0.00753432	0.0267143	-5.22624
Hydroquinone	0.164761	0.00246827	1.33437	0.000330861	0.00438391	0.014981	-6.06073
The conditions for the differential metabolites screening were VIP greater than 1 and P-value less than 0.05
VIP: The variable projected importance of the compound obtained from the OPLS-DA model for this group comparison
P-Value: P-value obtained from the t-test of the compound's comparison in the group, P-value = probability that the hypothesis is correct but rejected = number of negative results/total number of results, a test probability against the sample data
Q-Value: Hypothesis testing statistic (P-value) corrected for multiple hypothesis testing, Q-value = probability of being rejected but correct = number of false positives/number of presumed positives, a test probability of an inference drawn from a statistical test, a re-statistic of the P-value
Fold Change: The multiplicative relationship of the compound between the two sets of experiments in this group of comparisons
Log_FoldChange: Fold Change takes logarithms with a base of 2
Mean Ct_Petals:Mean values of compound content in each sample of petals of C. tracyanum at full-blooming stage
Mean Cl_Petals:Mean values of compound content in each sample of petals of C. lowianum at full-blooming stage
Red color means higher content in Cl_Petals
Blue color means higher content in Ct_Petals
