# Supplementary material for: Integrative omics reveals mechanisms of biosynthesis and regulation of floral scent in Cymbidium tracyanum
Source: Plant Biotechnol J. 2025 Mar 17;23(6):2162–81. doi: 10.1111/pbi.70025 (PMC12120893; doi:10.1111/pbi.70025)
Supplement: Supplementary file 13 — Table S13 Terpenoids detected in fresh flowers of C. tracyanum at six developmental stages. [file PBI-23-2162-s018.xlsx]

## Sheet: 原始表格
Class	Volatile compounds	Amount of emitting terpenes (mg/g）						Molecular formula	CAS	Retention Index	Odour characteristics	Odour thresholds (mg/kg)	Relative OAV
		Bud	D+1	D+7	D+15	D+27	D+45
Monoterpenes	α-Pinene	ND	0.64±0.03	1.48±0.19	1.89±0.26	6.62±0.48	0.68±0.05	C10H16	80-56-8	935	cedarwood, pine, resin, turpentine	0.014	45.71 - 472.86
	Sabinene	ND	0.05±0.02	0.29±0.08	0.56±0.04	1.13±0.19	0.03±0	C10H16	3387-41-5	975	herb, pepper, turpentine, wood	0.98	0.03 - 1.15
	Myrcene	ND	ND	0.81±0.04	2.16±0.26	2.19±0.61	ND	C10H16	123-35-3	992	balsamic, fruit, geranium, herb	0.015	54 - 146
	α-Phellandrene	ND	ND	1.09±0.21	2.85±0.14	3.52±1.08	ND	C10H16	99-83-2	1004	citrus, mint, pepper, turpentine	0.04	27.25 - 88
	α-Terpinene	ND	ND	0.39±0.02	0.44±0.01	0.43±0.04	0.94±0.13	C10H16	99-86-5	1019	berry, lemon, wood	0.08	4.88 - 11.75
	d-Limonene	ND	0.07±0.01	0.71±0.08	2.05±0.09	1.87±0.46	0.15±0.01	C10H16	5989-27-5	1032	citrus, mint	0.034	2.06 - 60.29
	Terpinolene	ND	0.05±0.01	0.21±0.04	0.55±0.1	0.78±0.14	0.15±0.03	C10H16	586-62-9	1088	pine, plastic, sweet	0.2	0.25 - 3.9
	Linalool	ND	ND	ND	0.92±0.18	1.05±0.15	ND	C10H18O	78-70-6	1098	bergamot, floral, flower, grape	0.006	153.33 - 175
	(-)-Terpinen-4-ol	ND	ND	0.3±0.02	0.35±0.03	0.33±0.02	0.9±0.19	C10H18O	20126-76-5	1180	floral, herb, nutmeg	1.19	0.25 - 0.76
	(-)-Verbenone	ND	0.14±0.02	0.85±0.11	1.29±0.17	1.18±0.16	0.04±0	C10H14O	1196-01-6	1204	spicy, mint, camphor	-	-
Sesquiterpenes	(E)-β-Caryophyllene	ND	0.35±0.13	70.42±8.34	148.88±28.57	148.79±12.01	3.83±0.45	C15H24	87-44-5	1423	fried, spice, wood	0.064	5.47 - 2326.25
	10,10-Dimethyl-2,6-dimethylenebicyclo[7.2.0]undecane	ND	ND	0.16±0.02	0.14±0.01	0.2±0.06	ND	C15H24	357414-37-0	1440	-	-	-
	Valencene	ND	ND	3.14±0.65	6.45±1.81	5.01±0.49	ND	C15H24	4630-07-3	1500	sweet, fresh citrus, grapefruit, wood	-	-
	Total	-	1.3	79.85	168.53	173.1	6.72					threshold in water
Note: Odor threshold of each compound was detected in water; "-" means the aroma threshold of the compound was not found or the odor active value of this compound can’t be calculated.

## Sheet: 最终用
Table S13. Terpenoids detected in fresh flowers of C. tracyanum at six developmental stages
Volatile compounds	Amount of emitting terpenes (mg/g FW）						Molecular formula	CAS	Retention Index	Odour characteristics	Odour thresholds (mg/kg)	Relative OAV
	Bud	D+1	D+7	D+15	D+27	D+45
α-Pinene	N.D.	0.64 ± 0.03	1.48 ± 0.19	1.89 ± 0.26	6.62 ± 0.48	0.68 ± 0.05	C10H16	80-56-8	935	cedarwood, pine, resin, turpentine	0.014	45.71 - 472.86
Sabinene	N.D.	0.05 ± 0.02	0.29 ± 0.08	0.56 ± 0.04	1.13 ± 0.19	0.03 ± 0	C10H16	3387-41-5	975	herb, pepper, turpentine, wood	0.98	0.03 - 1.15
Myrcene	N.D.	N.D.	0.81 ± 0.04	2.16 ± 0.26	2.19 ± 0.61	N.D.	C10H16	123-35-3	992	balsamic, fruit, geranium, herb	0.015	54 - 146
α-Phellandrene	N.D.	N.D.	1.09 ± 0.21	2.85 ± 0.14	3.52 ± 1.08	N.D.	C10H16	99-83-2	1004	citrus, mint, pepper, turpentine	0.04	27.25 - 88
α-Terpinene	N.D.	N.D.	0.39 ± 0.02	0.44 ± 0.01	0.43 ± 0.04	0.94 ± 0.13	C10H16	99-86-5	1019	berry, lemon, wood	0.08	4.88 - 11.75
D-Limonene	N.D.	0.07 ± 0.01	0.71 ± 0.08	2.05 ± 0.09	1.87 ± 0.46	0.15 ± 0.01	C10H16	5989-27-5	1032	citrus, mint	0.034	2.06 - 60.29
Terpinolene	N.D.	0.05 ± 0.01	0.21 ± 0.04	0.55 ± 0.1	0.78 ± 0.14	0.15 ± 0.03	C10H16	586-62-9	1088	pine, plastic, sweet	0.2	0.25 - 3.9
Linalool	N.D.	N.D.	N.D.	0.92 ± 0.18	1.05 ± 0.15	N.D.	C10H18O	78-70-6	1098	bergamot, floral, flower, grape	0.006	153.33 - 175
(-)-Terpinen-4-ol	N.D.	N.D.	0.3 ± 0.02	0.35 ± 0.03	0.33 ± 0.02	0.9 ± 0.19	C10H18O	20126-76-5	1180	floral, herb, nutmeg	1.19	0.25 - 0.76
(-)-Verbenone	N.D.	0.14 ± 0.02	0.85 ± 0.11	1.29 ± 0.17	1.18 ± 0.16	0.04 ± 0	C10H14O	1196-01-6	1204	spicy, mint, camphor	-	-
(E)-β-Caryophyllene	N.D.	0.35 ± 0.13	70.42 ± 8.34	148.88 ± 28.57	148.79 ± 12.01	3.83 ± 0.45	C15H24	87-44-5	1423	fried, spice, wood	0.064	5.47 - 2326.25
Valencene	N.D.	N.D.	3.14 ± 0.65	6.45 ± 1.81	5.01 ± 0.49	N.D.	C15H24	4630-07-3	1500	sweet, fresh citrus, grapefruit, wood	-	-
Total	-	1.3	79.69	168.39	172.9	6.72
Note: Odor threshold of each compound was detected in water; "-" means the aroma threshold of the compound was not found or the odor active value of this compound can’t be calculated.
N.D. represented tentatively undetected
Data were the means ± SD of three independent experiments, and the unit was mg g–1 FW (fresh weight).
