# Supplementary material for: Integrative omics reveals mechanisms of biosynthesis and regulation of floral scent in Cymbidium tracyanum
Source: Plant Biotechnol J. 2025 Mar 17;23(6):2162–81. doi: 10.1111/pbi.70025 (PMC12120893; doi:10.1111/pbi.70025)
Supplement: Supplementary file 14 — Table S14 Transcriptome reads mapping rate. [file PBI-23-2162-s009.xlsx]

## Sheet: Sheet1
Table S14. Transcriptome reads mapping rate
Sample	Total reads	Total map
Ct_Petal_1	39783806	35463791(89.14%)
Ct_Petal_2	38608968	37115451(96.13%)
Ct_Petal_3	40264992	38615947(95.9%)
Ct_Sepal_1	38691944	37130383(95.96%)
Ct_Sepal_2	40959040	39356968(96.09%)
Ct_Sepal_3	38695146	37046936(95.74%)
Ct_Labellum_1	38641622	37056489(95.9%)
Ct_Labellum_2	39992736	38533488(96.35%)
Ct_Labellum_3	39828470	38289757(96.14%)
Ct_Gynostemium_1	38943788	37311061(95.81%)
Ct_Gynostemium_2	40919730	39135799(95.64%)
Ct_Gynostemium_3	39495394	37976518(96.15%)
Cl_Bud_1	38430348	34291811(89.23%)
Cl_Bud_2	42299028	37780615(89.32%)
Cl_Bud_3	38794938	35116881(90.52%)
Cl_Flower_1	40299412	35839207(88.93%)
Cl_Flower_2	39196994	34872869(88.97%)
Cl_Flower_3	43459298	38737300(89.13%)
Ct_Bud_1	51591980	48791665(94.57%)
Ct_Bud_2	44232468	41341039(93.46%)
Ct_Bud_3	42316300	39280169(92.83%)
Ct_D+1_1	41779106	39008705(93.37%)
Ct_D+1_2	42314026	39372988(93.05%)
Ct_D+1_3	41703802	38927381(93.34%)
Ct_D+7_1	41631892	38893046(93.42%)
Ct_D+7_2	44219332	41304365(93.41%)
Ct_D+7_3	41918000	39393708(93.98%)
Ct_D+15_1	45069614	42680416(94.7%)
Ct_D+15_2	42884916	40662582(94.82%)
Ct_D+15_3	41238790	38971854(94.5%)
Ct_D+27_1	40701264	38428894(94.42%)
Ct_D+27_2	42064804	39578770(94.09%)
Ct_D+27_3	40958876	38568315(94.16%)
Ct_D+45_1	41699078	38621311(92.62%)
Ct_D+45_2	42957976	39987148(93.08%)
Ct_D+45_3	42082676	39047924(92.79%)
