# Supplementary material for: Integrative omics reveals mechanisms of biosynthesis and regulation of floral scent in Cymbidium tracyanum
Source: Plant Biotechnol J. 2025 Mar 17;23(6):2162–81. doi: 10.1111/pbi.70025 (PMC12120893; doi:10.1111/pbi.70025)
Supplement: Supplementary file 15 — Table S15 The genes annotated as putative enzymes involved in the terpenoid biosynthesis pathway. [file PBI-23-2162-s020.xlsx]

## Sheet: Sheet1
Table S15. The genes annotated as putative enzymes involved in the terpenoid biosynthesis pathway
Pathway	Gene ID	Gene symbol	At gene ID	E-value	KEGG annotation subject	FPKM values												Ct_Petal VS Ct_Labellum		Ct_Petal VS Ct_Gynostemium		Ct_Sepal VS Ct_Labellum		Ct_Sepal VS Ct_Gynostemium		Ct_Bud VS Ct_D+1		Ct_Bud VS Ct_D+7		Ct_Bud VS Ct_D+15		Ct_Bud VS Ct_D+27		Ct_Bud VS Ct_D+45		Cl_Flower VS Cl_Bud		Ct_petal VS Cl_petal
						Ct_Petal	Ct_Sepal	Ct_Labellum	Ct_Gynostemium	Cl_Bud	Cl_Flower	Ct_Bud	Ct_D+1	Ct_D+7	Ct_D+15	Ct_D+27	Ct_D+45	log2FoldChange	padj	log2FoldChange	padj	log2FoldChange	padj	log2FoldChange	padj	log2FoldChange	padj	log2FoldChange	padj	log2FoldChange	padj	log2FoldChange	padj	log2FoldChange	padj	log2FoldChange	padj	log2FoldChange	padj
MEP pathway	novel.3190	DXPS2	AT3G21500	0	1-deoxy-D-xylulose-5-phosphate synthase [EC:2.2.1.7]	383.493	554.473	40.9436	25.0809	102.699	254.327	1.94533	12.4008	137.593	182.868	184.987	46.1075	3.23258	4.55804835279112e-05	3.96853	2.77250576119666e-07	3.77315	0	4.49429	8.74113734178399e-226	-2.70757	0.000699683	-6.17624	1.15470171270909e-80	-6.5931	1.67019121594387e-88	-6.58893	6.80669296966981e-90	-4.54181	2.54849474256001e-28	1.31753	0.00792858
	Ctra00033340	CLA1	AT4G15560	4.26e-97	1-deoxy-D-xylulose-5-phosphate synthase [EC:2.2.1.7]	85.4343	108.743	62.2923	39.9862	63.284	63.3821	13.3375	14.0906	23.9842	26.2632	18.4867	13.8227							1.46953	1.0740494609516e-05					-1.02213	0.00220476
	Ctra00022166	DXPS3	AT5G11380	1.29e-23	1-deoxy-D-xylulose-5-phosphate synthase [EC:2.2.1.7]	10.6525	11.1111	12.1319	8.74216	8.2302	8.81934	1.69486	3.58804	2.9579	1.92643	2.82015	0.856866
	Ctra00022151	DXPS3	AT5G11380	4.81e-65	1-deoxy-D-xylulose-5-phosphate synthase [EC:2.2.1.7]	7.69541	6.66694	10.0203	5.88541	6.80915	6.09114	1.80897	1.68276	2.46531	2.27064	1.32339	2.12256
	Ctra00068888	DXR	AT5G62790	0	1-deoxy-D-xylulose-5-phosphate reductoisomerase [EC:1.1.1.267]	1189.31	1547.92	366.891	161.874	775.066	1060.01	136.506	782.603	1089.46	1025.24	1077.67	523.076	1.70705	5.843761482946e-06	2.91316	1.51244236553414e-13	2.09068	4.27183644036873e-104	3.28557	1.10421525571019e-98	-2.56328	1.20508846433064e-12	-3.03342	4.75533482677953e-26	-2.95027	4.43713261557322e-25	-3.0037	5.14664015818379e-21	-1.91452	8.19008916509066e-08
	Ctra00076436	MCT	AT2G02500	1.97e-122	2-C-methyl-D-erythritol 4-phosphate cytidylyltransferase [EC:2.7.7.60]	17.7439	14.7376	16.007	11.9821	32.2246	27.604	40.8389	29.7255	11.0675	14.4256	13.8238	9.04853											1.84881	1.69686625966889e-07	1.45838	1.62805608701567e-07	1.5392	9.07752732854983e-07	2.19635	4.99538904217069e-09
	Ctra00023417	CMK	AT2G26930	3.18e-135	4-diphosphocytidyl-2-C-methyl-D-erythritol kinase [EC:2.7.1.148]	60.4577	93.1595	48.7942	27.5397	30.8679	46.9174	61.6845	56.5828	63.865	49.7407	36.2281	24.7473							1.78471	7.02005040049435e-16									1.33816	0.000250638
	Ctra00018491	MCS	AT1G63970	1.81e-107	2-C-methyl-D-erythritol 2,4-cyclodiphosphate synthase [EC:4.6.1.12]	388.038	479.787	105.454	58.2469	205.389	294.236	97.9234	204.731	304.623	397.12	319.549	171.435	1.88946	1.49582590351768e-07	2.7728	9.1600943727398e-12	2.19957	1.583580420987e-94	3.07142	1.33922550081294e-58	-1.1097	0.0342289	-1.67179	2.15827347576562e-07	-2.06125	1.68763616019582e-09	-1.7293	4.03563192603485e-06
	Ctra00074426	HDS	AT5G60600	0	(E)-4-hydroxy-3-methylbut-2-enyl-diphosphate synthase [EC:1.17.7.1 1.17.7.3]	790.742	878.403	479.421	245.33	652.825	898.789	566.172	749.012	746.516	438.536	326.832	177.186			1.72345	3.15114548129001e-06			1.86736	3.99985766118949e-26									1.69585	5.52448008005366e-08
	Ctra00077750	HDR	AT4G34350	0	4-hydroxy-3-methylbut-2-en-1-yl diphosphate reductase [EC:1.17.7.4]	163.687	83.4716	30.327	23.2785	322.355	354.217	64.291	55.4086	89.8906	54.8326	36.7218	12.7568	2.45437	0.00228009	2.85079	0.00450168	1.47467	2.3866377801875e-16	1.86888	0.000762772									2.36065	2.32945612770906e-05
	Ctra00078867	HDR	AT4G34350	0	4-hydroxy-3-methylbut-2-en-1-yl diphosphate reductase [EC:1.17.7.4]	351.085	470.424	161.438	55.704	21.8925	28.8796	69.2267	94.1267	97.4607	112.228	63.1131	28.8957			2.68791	0.0086267	1.55652	9.94163998413392e-15	3.10302	6.12668299717875e-28									1.2811	0.00202445			3.61461	0.000740817
	Ctra00014756	IPP1	AT5G16440	3.87e-146	isopentenyl-diphosphate Delta-isomerase [EC:5.3.3.2]	411.317	444.724	164.939	93.1908	308.475	386.317	60.9714	113.639	68.5828	69.1538	43.59	11.8548	1.32816	0.00055031	2.17825	3.9358930592209e-09	1.44453	1.03462562785852e-17	2.28201	5.30365617884567e-43									2.38684	7.072482557522e-07
	novel.4042	GPS1	AT2G34630	1.43e-93	geranyl diphosphate synthase [EC:2.5.1.1]	7.13569	4.39687	5.73521	8.91634	7.77175	8.60906	27.9554	17.5248	11.1262	16.1102	15.0739	18.4687											1.28752	4.76073852838579e-05
	Ctra00025783	GPS1	AT2G34630	2.16e-154	geranyl diphosphate synthase [EC:2.5.1.1]	73.7474	72.6973	74.8833	58.738	69.6867	69.7015	77.7461	67.0072	56.4122	63.41	66.052	69.8727
	Ctra00056340	GPS1	AT2G34630	1.17e-35	geranyl diphosphate synthase [EC:2.5.1.1]	11.3205	10.1876	13.9539	14.9234	12.3604	14.2986	9.79982	5.72171	7.57065	5.60616	6.24241	4.69173
	novel.1626	GGPS1	AT4G36810	5.08e-129	geranylgeranyl diphosphate synthase, type II [EC:2.5.1.1 2.5.1.10 2.5.1.29]	39.6365	38.0531	19.951	21.2368	24.9046	31.297	27.7203	31.5432	29.296	27.0069	22.9421	16.0012	1.00006	0.0261174
	Ctra00046266	GGPS1	AT4G36810	5.17e-65	geranylgeranyl diphosphate synthase, type II [EC:2.5.1.1 2.5.1.10 2.5.1.29]	84.5904	52.1672	33.3879	57.3701	133.085	146.802	20.5887	25.6746	18.421	27.2957	48.1655	64.3683															-1.24176	0.0200089	-1.61637	0.00248965
	Ctra00030597	GGPS1	AT4G36810	1.05e-32	geranylgeranyl diphosphate synthase, type II [EC:2.5.1.1 2.5.1.10 2.5.1.29]	94.1642	121.309	30.5256	21.4202	75.7385	95.9695	93.7599	92.0244	58.8403	87.0584	110.223	224.87	1.63521	2.74080273715003e-07	2.17237	1.00998575120065e-09	2.00428	1.27290469349192e-61	2.5293	7.20185858720273e-56									-1.23408	0.0170081
MVA pathway	Ctra00068901	AACT1	AT5G47720	1.08e-145	acetyl-CoA C-acetyltransferase [EC:2.3.1.9]	726.653	588.146	210.809	118.26	832.527	664.656	668.918	1049.48	365.233	596.183	422.185	170.459	1.79976	6.95337112018914e-07	2.65864	6.75380823578795e-12	1.49419	8.13640755160106e-28	2.34346	1.76631661020755e-37									1.99927	0.000122862
	Ctra00068886	AACT2	AT5G47720	2.2e-73	acetyl-CoA C-acetyltransferase [EC:2.3.1.9]	676.943	560.73	221.452	95.4897	722.924	536.349	116.342	159.974	80.6135	118.955	72.0392	30.3549	1.62553	5.55666763573741e-06	2.86146	2.65569099270628e-10	1.35424	2.36134123132354e-28	2.58041	1.43369410318161e-22									1.96536	0.000298581
	Ctra00050033	AACT3	AT5G47720	8.18e-54	acetyl-CoA C-acetyltransferase [EC:2.3.1.9]	635.493	613.576	372.848	301.853	476.306	443.79	148.784	302.913	246.745	479.723	350.118	439.468			1.11009	0.0181451			1.05109	1.68513816836996e-12					-1.73109	0.000149726	-1.25415	0.0247621	-1.53376	0.00421284
	Ctra00002555	AACT4	AT5G47720	1.37e-40	acetyl-CoA C-acetyltransferase [EC:2.3.1.9]	32.5984	44.7717	10.4828	8.57389	32.8274	26.8573	38.9539	30.4817	48.3487	49.2765	20.5649	13.4997			1.96735	0.0262923	2.10906	9.56138844368111e-05	2.41692	3.44157237567188e-09									1.55664	0.00649431
	Ctra00020322	HMGS	AT4G11820	0	hydroxymethylglutaryl-CoA synthase [EC:2.3.3.10]	101.884	96.1203	18.6407	10.5075	39.6755	54.7807	16.1265	25.0433	15.1218	22.12	11.1464	7.53346	2.45703	0.000185714	3.30838	4.3284528578186e-06	2.37978	1.04540070962418e-22	3.21658	7.20867642882908e-18									1.12363	0.0240103
	Ctra00020902	HMGS	AT4G11820	0	hydroxymethylglutaryl-CoA synthase [EC:2.3.3.10]	433.322	452.72	80.9409	55.9714	61.5485	91.796	255.13	336.463	204.47	283.815	155.7	92.041	2.42509	0.0217452	2.98542	0.00185592	2.49708	1.87310672533487e-26	3.04131	3.47617240003188e-32									1.49201	0.000368498
	Ctra00032652	HMGR	AT1G76490	0	hydroxymethylglutaryl-CoA reductase (NADPH) [EC:1.1.1.34]	1385.08	1550.67	174.141	88.6102	18.5583	57.9949	0.8794	79.6764	499.334	683.79	397.505	189.561			3.99924	0.00489764	3.16847	8.27445496818914e-120	4.15647	1.36679119031597e-87	-6.5628	3.55366063664633e-25	-9.19777	8.12966484200646e-133	-9.64832	2.25613815679435e-137	-8.85158	6.13119183047068e-149	-7.73544	3.47844324093603e-78			4.58816	0.00379745
	novel.2977	HMGR	AT1G76490	0	hydroxymethylglutaryl-CoA reductase (NADPH) [EC:1.1.1.34]	159.197	98.082	42.6188	29.1344	175.756	118.481	259.449	215.093	66.2423	74.7985	39.7992	42.8312	1.91648	1.10346643260574e-07	2.48742	5.26738638707498e-10	1.21639	2.27369259878816e-28	1.77853	2.38739662445143e-22			1.93402	3.34797897090806e-09	1.75262	8.22756514854683e-11	2.68041	2.47312630867819e-18	2.62052	7.08014650012513e-13
	Ctra00045685	MK	AT5G27450	9.6e-155	mevalonate kinase [EC:2.7.1.36]	35.8129	35.0882	25.1987	19.901	37.8359	37.5779	14.8778	19.0166	15.5206	23.6158	20.8257	17.1776
	Ctra00050595	PMK	AT1G31910	0	phosphomevalonate kinase [EC:2.7.4.2]	83.2561	66.3299	48.0878	42.8083	97.5458	79.0199	41.2519	47.2885	45.5596	52.8645	40.6455	43.3707
	Ctra00000770	MVD	AT2G38700	0	diphosphomevalonate decarboxylase [EC:4.1.1.33]	427.329	503.451	147.736	65.3815	244.254	262.612	84.6923	313.27	340.088	324.829	161.282	93.454	1.54055	0.00182731	2.74361	5.47697939036858e-09	1.78276	2.80369334576554e-39	2.97285	9.60727823732898e-71	-1.93096	3.50564441856591e-08	-2.04247	1.12178654745089e-11	-1.98088	6.42399723345598e-13
	Ctra00029945	IPP2	AT3G02780	3.4e-146	isopentenyl-diphosphate Delta-isomerase [EC:5.3.3.2]	426.516	599.526	1124.89	252.186	252.857	216.057	49.7999	227.51	486.36	496.016	586.131	100.807									-2.22906	5.54924693360241e-06	-3.31618	3.46599189195481e-15	-3.35763	5.58295187498286e-18	-3.57655	2.55658511527063e-17
	Ctra00014764	IPP2	AT3G02780	2.36e-38	isopentenyl-diphosphate Delta-isomerase [EC:5.3.3.2]	45.6606	66.148	21.1088	11.3335	1.94202	0.689004	26.0246	43.8366	36.8046	40.253	27.3094	4.06018					1.66231	1.39889655852432e-14	2.5738	2.74086429520629e-22									2.70258	0.000221891			6.04962	0.00181675
	Ctra00018289	FPS2	AT4G17190	0	farnesyl diphosphate synthase [EC:2.5.1.1 2.5.1.10]	551.487	833.069	337.384	213.331	235.855	264.56	77.29	411.605	541.672	484.626	440.36	165.32					1.31792	5.06033063097507e-42	1.99347	1.91942993636443e-42	-2.45711	2.7325098979591e-09	-2.84332	4.55046924165611e-20	-2.69088	2.7775392147246e-20	-2.53409	2.24726790951527e-12
Reference genes	Ctra00040976	ADF-1				275.795	289.155	187.008	212.411	206.543	203.919	171.457	314.177	235.535	421.558	314.383	322.587
	Ctra00074657	ADF-2				576.181	507.09	540.236	510.812	800.436	693.948	511.818	586.278	455.849	617.999	603.532	571.449
	Ctra00061513	CYP-2				303.912	307.003	437.887	420.156	383.725	285.945	491.937	393.684	227.237	429.565	348.153	346.529
Note：Slashes indicate different IDs for the same gene in different transcriptomes; Only |log₂(fold change)| ≥ 1 and padj ≤ 0.05 are shown here.
