# Supplementary material for: Integrative omics reveals mechanisms of biosynthesis and regulation of floral scent in Cymbidium tracyanum
Source: Plant Biotechnol J. 2025 Mar 17;23(6):2162–81. doi: 10.1111/pbi.70025 (PMC12120893; doi:10.1111/pbi.70025)
Supplement: Supplementary file 16 — Table S16 Expression statistics of genes with an average FPKM >1 in different floral parts at the full‐blooming stage of C. tracyanum. [file PBI-23-2162-s001.xlsx]

## Sheet: 不同部位
	Table S16. Expression statistics of genes with an average FPKM > 1 in different floral parts at the full-blooming stage of C. tracyanum
	FPKM				Ct_Petals VS Ct_Labellum		Ct_Petals VS Ct_Gynostemium		Ct_Sepals VS Ct_Labellum		Ct_Sepals VS Ct_Gynostemium		FPKM								Ct_Bud VS Ct_D+1		Ct_Bud VS Ct_D+7		Ct_Bud VS Ct_D+15		Ct_Bud VS Ct_D+27		Ct_Bud VS Ct_D+45		Cl_Flower VS Cl_Bud		Ct_Petals VS Cl_Flower
Gene ID	Ct_Petals	Ct_Sepals	Ct_Labellum	Ct_Gynostemium	log2FoldChange	padj	log2FoldChange	padj	log2FoldChange	padj	log2FoldChange	padj	Ct_Bud	Ct_D+1	Ct_D+7	Ct_D+15	Ct_D+27	Ct_D+45	Cl_Bud	Cl_Flower	log2FoldChange	padj	log2FoldChange	padj	log2FoldChange	padj	log2FoldChange	padj	log2FoldChange	padj	log2FoldChange	padj	log2FoldChange	padj
Ctra00031540	596.354	966.096	214.02	191.802	1.48632	0.0373962	1.67499	0.0242495	2.1887	4.36530837289069e-09	2.36442	5.18981038530998e-08	0.218728	244.618	1309.34	835.175	605.598	224.15	309.103	736.119	-10.1135	1.1315390691884e-63	-12.5489	2.25627355643189e-35	-11.9168	4.81535100771597e-32	-11.3893	1.78977410511729e-96	-9.92524	1.85423387076985e-47	1.26355	0.010002
Ctra00095901	537.804	1063.17	2.74912	24.4797	7.61705	3.83335424987041e-19	4.48741	1.33644711080789e-06	8.6047	0	5.46525	5.15063189777655e-63	96.0926	1098.65	1919.82	2068.81	1592.07	944.051	71.0262	70.687	-3.55147	6.80996614430046e-08	-4.34644	3.86634178967437e-11	-4.46947	1.12684983127791e-12	-4.06121	3.54688586549919e-10	-3.26564	2.135984511436e-06			2.93845	0.0089541
Ctra00073912	666.418	650.209	6.43205	6.76407	6.70838	9.1762364221632e-64	6.65609	6.47667217153121e-17	6.67274	2.28739923595815e-287	6.61081	7.53853942353665e-15	1044.76	2246.62	2102.23	720.731	1045.6	273.145	501.909	520.965	-1.14529	0.0118639	-1.05129	0.00877877					1.95124	0.00117105
Ctra00101112	439.399	510.644	92.6874	35.5969					2.47484	0.000866319	3.86357	8.90271373593839e-06	0.0105106	398.414	1118.56	492.25	279.063	82.1904	0.205138	0.105961	-15.0091	3.37352731029382e-13	-16.4747	1.26658390663752e-39	-15.2936	4.29758962665065e-34	-14.4605	2.26549101380398e-29	-12.6472	2.93767604315011e-20
Ctra00013235	302.749	615.525	29.7496	13.7596	3.35089	0.0156195	4.49201	0.000254381	4.38497	5.14016519368066e-104	5.50964	1.99231667220675e-103	25.7309	514.791	1167.91	716.976	545.663	221.561	1.14954	3.99368	-4.36269	7.40655591199273e-17	-5.53479	4.17997126394027e-31	-4.83952	7.68387443049001e-26	-4.4235	3.77834787893385e-18	-3.07833	2.35878516716139e-06			6.25165	4.45166507591082e-06
Ctra00013348	312.972	479.069	43.0386	46.8082					3.48969	1.95536578110775e-19	3.38492	1.59955179767288e-33	1.75658	148.2	419.935	36.8388	102.001	58.5084	0	0	-6.44901	4.38768596240111e-07	-7.9208	1.27240957128948e-74	-4.41675	3.25714375493953e-15	-5.86643	2.83568757381534e-32	-5.02831	1.20976181253055e-09			12.9404	0.0298272
Ctra00031574	91.7166	200.812	37.5563	10.4741					2.43264	1.68257619617223e-31	4.29091	1.72856917589967e-42	91.1086	250.266	227.296	162.045	84.564	5.0909	0.0643446	0.171117	-1.49943	0.00159102	-1.35678	0.000488449					4.18124	5.9904343195099e-15			9.08814	0.0335085
Ctra00100721	49.4691	71.0261	130.858	25.149									0.0109963	302.123	374.736	49.7835	44.4573	2.96801	0.540434	0.427913	-14.5443	5.94921787588903e-12	-14.829	1.99038219157093e-30	-11.9228	7.71667202824098e-21	-11.7489	2.11165621282495e-18	-7.78768	1.53667884566808e-06			6.86484	6.18205361408182e-08
Ctra00073605	58.6634	56.5487	18.6053	22.3491									0.467312	5.83275	11.7069	4.10858	13.9152	1.11133	0.117522	1.15787	-3.64615	2.32155214771918e-05	-4.65617	3.25165241449318e-12	-3.15929	2.90104629780223e-05	-4.88213	6.42064586356731e-16
Ctra00073603	20.3918	31.4769	41.8629	61.0894									4.6474	43.8635	165.582	22.3155	232.766	6.56708	1.28494	4.63764			-5.17907	9.88698070147261e-05			-5.64803	0.000119117			1.85709	0.00487575
Ctra00088799	35.263	77.332	16.1746	4.63017					2.27047	3.2612909834694e-11	4.08511	4.44077240932733e-26	0	53.1508	145.814	43.1192	39.707	8.75001	0.063307	0.0338702	-12.7687	1.24730126295954e-07	-14.2007	2.08280265097809e-29	-12.446	4.10274903140694e-22	-12.314	1.02532682226982e-20	-10.0798	5.5032743604367e-11			9.99215	0.0063718
Ctra00099439	24.8822	26.1479	59.9201	13.1209									0	82.8286	96.3868	18.6376	14.9224	0.581942	0	0	-13.7391	6.09300796362384e-06	-13.9267	4.6010102021224e-28	-11.5603	1.74036231684911e-19	-11.2259	3.57588824956351e-17	-6.4924	0.00918074
Ctra00091771	18.5533	19.9289	61.5869	14.4627									0.0671444	135.074	146.036	16.5247	18.6279	2.15058	0	0	-10.9795	4.54182977597433e-09	-11.0428	5.21283351660611e-15	-7.85474	1.17538972561971e-22	-8.00712	9.55732782892078e-24	-4.90683	0.00187873
Ctra00090709	17.619	26.0234	41.6395	16.7232									0.25452	176.152	142.444	21.5683	19.2739	1.97921	0	0.0755146	-9.46505	9.26234734093151e-07	-9.12739	5.69779e-08	-6.43336	7.90839526248345e-05	-6.23707	0.000294845					7.8992	6.3200740391966e-05
Ctra00089025	15.3902	25.4909	19.9165	5.40554									0.0668426	122.079	105.005	37.1793	18.6745	1.83942	0	0	-10.8314	5.23037396521368e-10	-10.517	1.66851525282693e-41	-9.02466	1.04523275857837e-32	-8.02009	2.20694410539529e-22	-4.68164	0.00101392
Ctra00039253	62.8715	2.45714	0	0.45046					8.64686	1.56993158109106e-10	2.47766	5.34536771794768e-06	0.0800494	5.91518	2.35201	1.87106	7.83229	4.669	183.852	269.195	-6.18169	3.26558917966537e-15	-4.85243	1.26774343556542e-07	-4.52863	2.66330241437112e-07	-6.5761	1.27666644119106e-14	-5.78559	4.75211330296752e-10
Ctra00099326	14.7591	18.6433	16.8756	7.08908									1.47594	215.641	115.295	41.8926	22.8331	5.33027	0	0.0510201	-7.2272	0.000709409	-6.30006	0.0016875	-4.86712	0.0112297
Ctra00057017	14.7648	16.7497	12.5353	11.912									11.4956	13.863	12.8905	15.6273	9.2566	13.431	10.1075	11.7991
Ctra00092263	20.0715	34.3479	0.456494	0.403723	5.46195	4.002692313409e-06	5.67638	1.76772830805603e-06	6.24781	1.44315073464179e-54	6.44438	1.41516262666445e-45	4.38577	49.53	70.9892	47.2216	40.3481	10.2197	0.615167	8.9146	-3.53265	5.91977872940243e-09	-4.04494	6.96862817310863e-15	-3.46625	2.29384529281391e-11	-3.21948	1.08593636411718e-07			3.86714	6.150253990899e-09
Ctra00101214	11.5736	13.4673	21.8997	3.90488									0	25.0937	42.9642	9.17615	4.89386	0.731029	0	0	-11.9636	0.000161149	-12.7086	1.8616896353296e-23	-10.4837	1.67938232068125e-15	-9.56332	4.2232024121683e-12	-6.76767	0.027978
Ctra00093572	19.7231	21.3224	1.91159	3.55653	3.38034	4.50732e-08	2.5071	3.62941690147417e-05	3.49554	3.90241622559502e-28	2.61204	7.93220693767928e-19	1.26651	7.33058	60.1047	19.0979	87.0116	36.8104	24.9581	349.158	-2.54871	0.0232535	-5.58951	1.47113318427822e-06	-3.94177	3.34836186809341e-08	-6.10314	4.09927407409005e-06	-4.83121	8.1669340458779e-08	3.81212	0.00255988	-4.13244	7.43245810204062e-09
Ctra00098186	19.4972	22.0248	1.22201	2.74564	4.00895	8.55807351102239e-11	2.86341	3.4264860220996e-06	4.18681	3.75783509280933e-35	3.03051	8.25303873443464e-22	0.637162	3.23266	62.844	76.1315	137.536	79.0018	24.7238	236.929			-6.65283	2.3632916834167e-05	-6.93641	1.85602392696073e-06	-7.76029	1.89383718358367e-07	-6.92888	7.52951162253566e-06	3.26778	0.00301928	-3.59084	2.2897375581682e-07
Ctra00013268	43.1944	0	0.0431707	0.332405									0	0	0	0	0	0.0783631	92.2646	233.377											1.34939	4.58145905222484e-11
Ctra00088261	20.881	14.4017	1.228	2.98922	4.10894	6.95337112018914e-07	2.8386	0.00289746	3.56989	4.01444765046749e-16	2.29054	3.56273365958633e-05	0.392458	2.03353	43.3107	9.46486	61.8317	7.44849	40.8103	430.185			-6.8322	1.8831303434144e-05	-4.62836	4.76653990688123e-10	-7.31623	1.16688939612819e-05	-4.23153	7.18315344429456e-06	3.40539	0.000884484	-4.35704	5.54336574787743e-09
Ctra00101674	9.10498	11.6526	13.2455	3.85703									0.320854	32.3612	20.3042	6.64023	6.01516	0.547065	0	0	-6.67944	3.08699075032112e-06	-5.99273	1.74922000880421e-05	-4.3823	6.57831862154328e-08	-4.21767	8.26870557953998e-06					9.80019	0.0248092
Ctra00092444	5.14737	4.94702	20.0726	5.27216									0	4.58583	9.56219	0.633385	1.09575	0.115238	0	0.0996879	-9.16	7.31376618188659e-09	-10.2027	8.28597181481216e-14	-6.28965	0.000926539	-7.06942	5.86762760649968e-05
Ctra00042575	11.4795	18.0877	2.63799	0.857562			3.77224	0.0438822	2.78881	1.2210123004155e-13	4.42226	1.71605617432201e-31	0	3.25055	21.6017	16.9559	7.67779	1.02833	0	0.173974	-8.35074	1.18483818362151e-06	-11.0864	8.61930469586425e-18	-10.7381	1.95027493030993e-16	-9.58005	1.47990623052336e-12	-6.64394	0.00965348
Ctra00097262	2.16359	1.44502	18.1801	7.66404									0	2.5107	5.84207	1.86004	1.05012	0.172219	0.0321225	0.0532257	-8.45265	4.23993706740983e-07	-9.65539	1.59137669551748e-12	-8.00978	1.62632712113926e-07	-7.16622	2.92842086622138e-05					5.37421	0.0399804
Ctra00031579	4.20564	16.128	3.45207	4.40592									5.17359	8.12277	6.30709	2.71924	4.56104	0.214586	0.025166	0.421395									4.56193	8.20627179846965e-05
Ctra00101356	10.6621	13.2055	1.20253	1.42914	3.15581	0.0003281	2.92788	0.00351286	3.47479	1.29166083478482e-17	3.23091	2.31359527420146e-09	0.722622	2.13283	14.3794	9.20554	23.0016	9.84834	4.52178	52.2675			-4.3322	8.01951055082036e-16	-3.69624	1.41541183593533e-11	-4.9919	3.63273785086206e-15	-3.73944	1.60185679003926e-06	3.54014	0.00139456	-2.28104	0.0197281
Ctra00095801	1.16163	2.25589	16.1554	4.18585									0.0227495	36.3497	24.4745	2.90517	1.26256	0	0	0	-10.5534	3.18757621930145e-17	-9.96364	2.97568456680679e-16	-6.90279	5.53389962222239e-08	-5.701	0.000213675
Ctra00095092	6.94367	12.8923	0.155882	0.0444984	5.48101	2.36854945102663e-05	7.30938	7.47147114840888e-08	6.38662	2.13996004345898e-30	8.18849	1.70179721027412e-25	0.407822	5.6124	12.5054	4.23133	5.35722	2.38668	0.619713	7.51328	-3.81566	8.51750895740063e-09	-4.96412	6.55696498238738e-20	-3.40376	1.49103480980401e-08	-3.72805	1.6211799773502e-08	-2.51647	0.0034103	3.60427	0.0269154
Ctra00073937	15.1546	3.66607	0.553535	0.431599	4.8009	1.85581459993489e-05	5.17232	1.92450245890469e-06	2.74184	1.70368402007572e-08	3.1102	5.32215636367636e-09	0.0804506	0.720003	2.88586	2.47702	2.56636	0.355127	34.0939	166.995			-5.16175	9.77087853997115e-09	-4.95915	6.72896261195644e-07	-4.9799	1.74493516041616e-06			2.30295	0.00864235	-3.45922	0.00370222
Ctra00042586	6.24302	11.4468	1.0976	0.144961			5.44733	0.00191416	3.40007	4.99446502849569e-18	6.30304	1.59012948303836e-19	0	0.603362	4.90301	1.27441	0.922854	0	0.0259939	0			-8.7057	1.71731936549997e-09	-6.76959	0.000127912	-6.27861	0.00169239					8.65988	0.000660269
Ctra00089975	6.60948	10.1306	0.0472875	0.0548238	7.13231	4.71106643949805e-10	6.94485	1.55185316329353e-10	7.75702	7.76516373748991e-20	7.55501	1.53974861748667e-21	0.249264	17.2882	25.9931	4.6515	7.26622	2.37157	1.7548	16.2867	-6.15498	3.49770628936519e-05	-6.71244	2.80065595340087e-30	-4.23726	7.61703395871096e-10	-4.85917	1.74787959893424e-13	-3.21302	0.0014967	3.21967	1.76034551622845e-09
Ctra00100463	1.68063	3.01082	9.30656	1.90297									0	7.5865	5.2585	4.98684	1.39426	0.0980064	0	0	-9.8539	4.98402255355122e-12	-9.31461	2.5315736280235e-11	-9.23828	3.13271741227823e-11	-7.38177	6.21707779591803e-06
Ctra00013409	3.5141	0.156978	1.03496	7.65296									1.03163	0.22102	0.166679	0.14818	0.436859	2.18337	5.70637	11.298					2.75566	0.0312287
Ctra00073570	4.23706	3.06459	0.28992	0.593563	3.8921	2.24400314594981e-05	2.87198	0.00212544	3.4233	5.26096883851762e-10	2.39455	3.91076065233713e-05	0.0273203	0.297939	4.06576	2.3325	3.5108	0.904115	5.11975	58.1487			-7.13196	1.41019422108502e-13	-6.34294	4.56750528471894e-10	-6.90509	3.36708785880563e-11	-4.96341	0.00452324	3.51463	0.000172578	-3.77187	2.61190920441904e-08
Ctra00090058	1.81354	5.27518	0.175174	0.299826	3.3795	0.0260845	2.62915	0.021717	4.93966	3.76913221065381e-12	4.16842	1.97747282202384e-14	0.765402	7.89837	12.5343	2.82052	5.07404	3.6952	0.633934	16.9926	-3.41714	6.57304634966192e-07	-4.07289	4.4159970894484e-18	-1.91953	0.00186436	-2.75101	1.25857400012589e-06	-2.25025	0.00119038	4.74855	0.000182917	-3.21637	0.0107495
Ctra00073984	4.33173	0.954614	0.920118	1.15871									0.747847	0.561802	1.04593	0.868954	1.2428	0.589733	20.6085	137.715
Ctra00090057	1.0395	0.878368	2.09664	0.986107									0	2.45138	2.49445	0.578577	0.445673	0.0311813	0	0	-7.56011	3.3366100974237e-05	-7.5649	8.22894206360378e-06	-5.46423	0.0171809
Ctra00073531	3.85192	0.155492	0	0.0183728									0	0.109204	0.0253085	0.0264719	0.616462	0.607166	9.50451	9.63353	-5.77402	0.0208231					-5.84576	0.0293643
Note： Only |log₂(fold change)| ≥ 1 and padj ≤ 0.05 are shown here.
