# Supplementary material for: Integrative omics reveals mechanisms of biosynthesis and regulation of floral scent in Cymbidium tracyanum
Source: Plant Biotechnol J. 2025 Mar 17;23(6):2162–81. doi: 10.1111/pbi.70025 (PMC12120893; doi:10.1111/pbi.70025)
Supplement: Supplementary file 17 — Table S17 Information about candidate CtTPS genes, transcription factors and reference genes. [file PBI-23-2162-s022.xlsx]

## Sheet: Sheet1
Table S17. Information about candidate CtTPS genes, transcription factors and reference genes
Categories	Gene ID	Gene Name	FPKM
			Ct_Bud	Ct_D+1	Ct_D+7	Ct_D+15	Ct_D+27	Ct_D+45	Cl_Bud	Cl_Flower
TPS genes	Ctra00013235	CtTPS1	25.7309	514.791	1167.91	716.976	545.663	221.561	1.14954	3.99368
	Ctra00031540	CtTPS2	0.218728	244.618	1309.34	835.175	605.598	224.15	309.103	736.119
	Ctra00042575	CtTPS3	0	3.25055	21.6017	16.9559	7.67779	1.02833	0	0.173974
	Ctra00073570	CtTPS4	0.0273203	0.297939	4.06576	2.3325	3.5108	0.904115	5.11975	58.1487
	Ctra00073937	CtTPS5	0.0804506	0.720003	2.88586	2.47702	2.56636	0.355127	34.0939	166.995
	Ctra00092263	CtTPS6	4.38577	49.53	70.9892	47.2216	40.3481	10.2197	0.615167	8.9146
	Ctra00094506	CtTPS7	0.365703	1.34516	4.30418	5.11085	4.87968	1.14326	2.88907	32.1008
	Ctra00095901	CtTPS8	96.0926	1098.65	1919.82	2068.81	1592.07	944.051	71.0262	70.687
TFs	Ctra00000888	CtAP2/ERF1	0.196335	65.5352	145.935	99.4806	114.961	28.7735	122.087	262.519
	Ctra00008437	CtbZIP1	11.0434	25.4345	33.4172	29.6018	24.3659	12.7275	1.87466	1.87053
	Ctra00011850	CtAP2/ERF2	25.1099	22.8191	50.1059	56.6437	47.5729	32.2064	28.5044	32.0627
	Ctra00021268	CtMYB1	62.6086	131.104	148.6	102.751	150.325	40.435	128.271	191.325
	Ctra00051643	CtMYB2	173.057	408.48	601.954	636.874	293.228	38.0822	344.198	429.007
	Ctra00061119	CtNAC1	0.0226764	0.149193	1.37945	0.715574	0.956729	0.224356	0	0
	Ctra00066828	CtMYB3	0.123017	153.371	524.639	440.685	285.815	213.44	34.2669	151.468
	Ctra00068156	CtAP2/ERF3	2.55702	3.26249	13.9912	10.5435	10.305	1.98427	13.3048	18.201
	Ctra00084322	CtAP2/ERF4	0.370653	24.6412	28.0399	25.3638	20.8468	11.1346	1.29536	6.30109
Reference genes	Ctra00007065	GAPDH	887.389	1060.17	716.251	1205.92	1142.55	1002.83	1288.49	1304.89
	Ctra00061513	CYP-2	491.937	393.684	227.237	429.565	348.153	346.529	383.725	285.945
