# Supplementary material for: Integrative omics reveals mechanisms of biosynthesis and regulation of floral scent in Cymbidium tracyanum
Source: Plant Biotechnol J. 2025 Mar 17;23(6):2162–81. doi: 10.1111/pbi.70025 (PMC12120893; doi:10.1111/pbi.70025)
Supplement: Supplementary file 18 — Table S18 TPS proteins from other plant species used in phylogenetic analysis. [file PBI-23-2162-s006.xlsx]

## Sheet: Sheet1
Table S18. TPS proteins from other plant species used in phylogenetic analysis
Abbreviation	Protein ID in NCBI
AtTPS12	NP_001328007.1
AtTPS21	NP_001190374.1
SlTPS9	AEM05858.1
ZmTPS23	ABY79213.1
MdCAR	AGB14624.1
MdPIN/CAM	AGB14627.1
VvPNRLin	ADR74209.1
McTPS1	ART66980.1
LoTPS1	AHD24667.1
BcLS	BAG82825.1
HcTPS8	AGY49283.1
SlTPS5	NP_001233805.1
AtTPS10	ACF41947.1
AtTPS2	NP_193406.3
MsLS	AAC37366.1
LaRLin	ABD77417.1
LaLINS	ABB73045.1
AtTPS31	NP_192187.1
AgTPSD2	sp|O24474.1|
AtTPS04	NP_564772.1
CbLIS	AAC49395.1
ZmTPS1	AAO18435.1
AtTPS14	NP_001185286.1
SlTPS37	AEP82769.1
CsLIS/NES	AGX26045.1
RcLIN-NERS2	AVR48788.1
OfTPS2	AMB57286.1
AmNES/LIS-1	ABR24417.1
CoLIS	AFQ20812.1
DoTPS10	PKU83075.1
