# Supplementary material for: Integrative omics reveals mechanisms of biosynthesis and regulation of floral scent in Cymbidium tracyanum
Source: Plant Biotechnol J. 2025 Mar 17;23(6):2162–81. doi: 10.1111/pbi.70025 (PMC12120893; doi:10.1111/pbi.70025)
Supplement: Supplementary file 19 — Table S19 In vitro enzymatic reaction products and authentic standard information. [file PBI-23-2162-s021.xlsx]

## Sheet: Sheet1
Table S19. In vitro enzymatic reaction products and authentic standard information
	rentention time	compound	CAS	RI_calculated	RI_NIST
S2+GPP	10.02	(E)- β-Ocimene	3779-61-1	1038	1039
S2+GPP	10.99	Terpinolene	586-62-9	1089	1088
S2+GPP	12.92	α-Terpineol	10482-56-1	1196	1190
S3+GPP	11.75	Neo-allo-ocimene	7216-56-0	1128	1131
S8+GPP	11.04	Terpinolene	586-62-9	1090	1088
S8+GPP	11.75	Neo-allo-ocimene	7216-56-0	1128	1131
Standard	11	Terpinolene	586-62-9	1092
Standard	11.69	Neo-allo-ocimene	7216-56-0	1130
Standard	12.92	α-Terpineol	10482-56-1	1197
S2+FPP	17.63	β-Sesquiphellandrene	20307-83-9	1460	1508
S2+FPP	18.15	α-Curcumene	644-30-4	1489	1488
S2+FPP	18.52	α-Farnesene	502-61-4	1511	1508
S2+FPP	19.15	α-Bisabolene	25532-79-0	1548	1544
S2+FPP	19.48	Nerolidol	7212-44-4	1568	1564
S3+FPP	18.54	β-Humulene	116-04-1	1505	1481
S3+FPP	21.05	(Z,E)-Farnesol	3790-71-4	1668	1670
S8+FPP	18.52	(E)-β-Caryophyllene	87-44-5	1500	1486
S8+FPP	21.05	(Z,E)-Farnesol	3790-71-4	1668	1670
Standard	18.5	α-Farnesene	502-61-4	1509
Standard	19.46	Nerolidol	7212-44-4	1567
Note：RI_calculated represents the RI value calculated based on retention time, while RI_NIST represents the reference RI recorded in the NIST database.
