# Supplementary material for: Integrative omics reveals mechanisms of biosynthesis and regulation of floral scent in Cymbidium tracyanum
Source: Plant Biotechnol J. 2025 Mar 17;23(6):2162–81. doi: 10.1111/pbi.70025 (PMC12120893; doi:10.1111/pbi.70025)
Supplement: Supplementary file 20 — Table S20 GO enrichment analysis of the contracted genes in C. tracyanum genome. [file PBI-23-2162-s008.xlsx]

## Sheet: Decrease.geneid.GOenrichment
Table S20. GO enrichment analysis of the contracted genes in C. tracyanum genome
GO	Description	GeneRatio	BgRatio	p-value	p.adjust	q-value	Gene ID	Count
GO:0001076	transcription factor activity, RNA polymerase II transcription factor binding	36/829	92/16757	1.58893414026833e-23	3.83233538443251e-20	3.49990825942523e-20	Maker00000547/Maker00005484/Maker00019329/Maker00034636/Maker00037013/Maker00038737/Maker00046752/Maker00050087/Maker00050684/Maker00050752/Maker00051493/Maker00051635/Maker00053006/Maker00065341/Maker00071140/Maker00073444/Maker00076295/Maker00019999/Maker00031310/Maker00038356/Maker00039465/Maker00050054/Maker00084080/Maker00001288/Maker00002937/Maker00045442/Maker00054405/Maker00059108/Maker00…	36
GO:0001134	transcription regulator recruiting activity	34/829	83/16757	4.57137421602287e-23	3.83233538443251e-20	3.49990825942523e-20	Maker00000547/Maker00005484/Maker00019329/Maker00034636/Maker00037013/Maker00038737/Maker00046752/Maker00050087/Maker00050684/Maker00050752/Maker00051493/Maker00051635/Maker00053006/Maker00065341/Maker00071140/Maker00073444/Maker00076295/Maker00019999/Maker00031310/Maker00038356/Maker00039465/Maker00050054/Maker00084080/Maker00001288/Maker00002937/Maker00045442/Maker00054405/Maker00059108/Maker00…	34
GO:0001135	RNA polymerase II transcription regulator recruiting activity	34/829	83/16757	4.57137421602287e-23	3.83233538443251e-20	3.49990825942523e-20	Maker00000547/Maker00005484/Maker00019329/Maker00034636/Maker00037013/Maker00038737/Maker00046752/Maker00050087/Maker00050684/Maker00050752/Maker00051493/Maker00051635/Maker00053006/Maker00065341/Maker00071140/Maker00073444/Maker00076295/Maker00019999/Maker00031310/Maker00038356/Maker00039465/Maker00050054/Maker00084080/Maker00001288/Maker00002937/Maker00045442/Maker00054405/Maker00059108/Maker00…	34
GO:0000989	transcription factor activity, transcription factor binding	36/829	97/16757	1.35875256384754e-22	8.54315674519141e-20	7.80210024819824e-20	Maker00000547/Maker00005484/Maker00019329/Maker00034636/Maker00037013/Maker00038737/Maker00046752/Maker00050087/Maker00050684/Maker00050752/Maker00051493/Maker00051635/Maker00053006/Maker00065341/Maker00071140/Maker00073444/Maker00076295/Maker00019999/Maker00031310/Maker00038356/Maker00039465/Maker00050054/Maker00084080/Maker00001288/Maker00002937/Maker00045442/Maker00054405/Maker00059108/Maker00…	36
GO:0000981	DNA-binding transcription factor activity, RNA polymerase II-specific	47/829	183/16757	2.60306859094855e-21	1.30082324700488e-18	1.18798632414551e-18	Maker00000547/Maker00005484/Maker00019329/Maker00034636/Maker00037013/Maker00038737/Maker00046752/Maker00050087/Maker00050684/Maker00050752/Maker00051493/Maker00051635/Maker00053006/Maker00065341/Maker00071140/Maker00073444/Maker00076295/Maker00002418/Maker00020106/Maker00028459/Maker00047066/Maker00051688/Maker00052486/Maker00053029/Maker00062293/Maker00064662/Maker00074489/Maker00019999/Maker00…	47
GO:0000988	transcription factor activity, protein binding	36/829	105/16757	3.10335565885857e-21	1.30082324700488e-18	1.18798632414551e-18	Maker00000547/Maker00005484/Maker00019329/Maker00034636/Maker00037013/Maker00038737/Maker00046752/Maker00050087/Maker00050684/Maker00050752/Maker00051493/Maker00051635/Maker00053006/Maker00065341/Maker00071140/Maker00073444/Maker00076295/Maker00019999/Maker00031310/Maker00038356/Maker00039465/Maker00050054/Maker00084080/Maker00001288/Maker00002937/Maker00045442/Maker00054405/Maker00059108/Maker00…	36
GO:0010193	response to ozone	29/829	71/16757	8.01307177696279e-20	2.87898221700877e-17	2.62925152140343e-17	Maker00003457/Maker00009411/Maker00032707/Maker00037507/Maker00044902/Maker00044908/Maker00045977/Maker00061563/Maker00061583/Maker00061584/Maker00061597/Maker00061605/Maker00061607/Maker00061613/Maker00061619/Maker00061623/Maker00061624/Maker00061626/Maker00061627/Maker00061634/Maker00061642/Maker00061646/Maker00061648/Maker00061653/Maker00061655/Maker00062560/Maker00062573/Maker00070856/Maker00…	29
GO:0046677	response to antibiotic	70/829	452/16757	1.03357078888704e-17	3.24928816756364e-15	2.96743613335727e-15	Maker00000547/Maker00005484/Maker00038737/Maker00046752/Maker00050087/Maker00050684/Maker00050752/Maker00073444/Maker00076295/Maker00003457/Maker00009411/Maker00032707/Maker00037507/Maker00044902/Maker00044908/Maker00045977/Maker00061563/Maker00061583/Maker00061584/Maker00061597/Maker00061605/Maker00061607/Maker00061613/Maker00061619/Maker00061623/Maker00061624/Maker00061626/Maker00061627/Maker00…	70
GO:0005509	calcium ion binding	36/829	148/16757	8.31007347044347e-16	2.32220386424059e-13	2.12076962719388e-13	Maker00003457/Maker00003460/Maker00003463/Maker00003544/Maker00009411/Maker00032707/Maker00037507/Maker00044902/Maker00044908/Maker00045977/Maker00061563/Maker00061583/Maker00061584/Maker00061597/Maker00061605/Maker00061607/Maker00061613/Maker00061619/Maker00061623/Maker00061624/Maker00061626/Maker00061627/Maker00061634/Maker00061642/Maker00061646/Maker00061648/Maker00061653/Maker00061655/Maker00…	36
GO:0009723	response to ethylene	41/829	217/16757	9.12198759116249e-14	2.29417987917737e-11	2.09517651830700e-11	Maker00005484/Maker00019329/Maker00037013/Maker00038737/Maker00046752/Maker00050087/Maker00050684/Maker00050752/Maker00051493/Maker00071140/Maker00073444/Maker00076295/Maker00001288/Maker00002937/Maker00045442/Maker00054405/Maker00066069/Maker00066828/Maker00067335/Maker00065105/Maker00017548/Maker00057672/Maker00077064/Maker00057273/Maker00014597/Maker00068035/Maker00076704/Maker00003191/Maker00…	41
GO:0006357	regulation of transcription by RNA polymerase II	54/829	398/16757	1.40060781108857e-11	3.20229876807977e-09	2.92452272133517e-09	Maker00000547/Maker00005484/Maker00019329/Maker00034636/Maker00037013/Maker00038737/Maker00046752/Maker00050087/Maker00050684/Maker00050752/Maker00051493/Maker00051635/Maker00053006/Maker00065341/Maker00071140/Maker00073444/Maker00076295/Maker00002418/Maker00020106/Maker00028459/Maker00047066/Maker00051688/Maker00052486/Maker00053029/Maker00062293/Maker00064662/Maker00074489/Maker00019999/Maker00…	54
GO:1905392	plant organ morphogenesis	56/829	457/16757	3.19285859960647e-10	6.69169948167523e-08	6.11124338977308e-08	Maker00005484/Maker00038737/Maker00046752/Maker00073444/Maker00003463/Maker00003544/Maker00062570/Maker00037903/Maker00041607/Maker00053854/Maker00055090/Maker00061731/Maker00068349/Maker00067655/Maker00077904/Maker00002489/Maker00050110/Maker00050597/Maker00024419/Maker00014163/Maker00067983/Maker00076384/Maker00013699/Maker00013707/Maker00032512/Maker00020312/Maker00091133/Maker00042894/Maker00…	56
GO:0044212	transcription cis-regulatory region binding	53/829	427/16757	6.07207609129317e-10	1.1747131822771e-07	1.07281538714184e-07	Maker00000547/Maker00005484/Maker00019329/Maker00034636/Maker00037013/Maker00038737/Maker00046752/Maker00050087/Maker00050684/Maker00050752/Maker00051493/Maker00051635/Maker00053006/Maker00065341/Maker00071140/Maker00073444/Maker00076295/Maker00085101/Maker00002418/Maker00020106/Maker00028459/Maker00047066/Maker00051688/Maker00052486/Maker00053029/Maker00062293/Maker00064662/Maker00074489/Maker00…	53
GO:0001067	transcription regulatory region nucleic acid binding	53/829	428/16757	6.61019122657432e-10	1.18747363820246e-07	1.0844689666455e-07	Maker00000547/Maker00005484/Maker00019329/Maker00034636/Maker00037013/Maker00038737/Maker00046752/Maker00050087/Maker00050684/Maker00050752/Maker00051493/Maker00051635/Maker00053006/Maker00065341/Maker00071140/Maker00073444/Maker00076295/Maker00085101/Maker00002418/Maker00020106/Maker00028459/Maker00047066/Maker00051688/Maker00052486/Maker00053029/Maker00062293/Maker00064662/Maker00074489/Maker00…	53
GO:0045893	positive regulation of DNA-templated transcription	56/829	483/16757	2.5225075653433e-09	4.22940435122561e-07	3.86253439128357e-07	Maker00005484/Maker00019329/Maker00037013/Maker00038737/Maker00046752/Maker00050087/Maker00050684/Maker00050752/Maker00051493/Maker00065341/Maker00071140/Maker00073444/Maker00076295/Maker00022001/Maker00033362/Maker00002418/Maker00020106/Maker00028459/Maker00047066/Maker00051688/Maker00052486/Maker00053029/Maker00062293/Maker00064662/Maker00074489/Maker00039465/Maker00084080/Maker00045442/Maker00…	56
GO:0010015	root morphogenesis	35/829	241/16757	9.93035494874868e-09	1.56092766850643e-06	1.4255285854059e-06	Maker00003463/Maker00003544/Maker00062570/Maker00037903/Maker00041607/Maker00053854/Maker00055090/Maker00061731/Maker00068349/Maker00002489/Maker00050110/Maker00050597/Maker00024419/Maker00014163/Maker00067983/Maker00013699/Maker00013707/Maker00032512/Maker00042894/Maker00060724/Maker00037971/Maker00068179/Maker00070856/Maker00076297/Maker00047918/Maker00009161/Maker00029664/Maker00046637/Maker00…	35
GO:0090567	reproductive shoot system development	53/829	463/16757	1.0599593803743e-08	1.5681163774361e-06	1.43209372630138e-06	Maker00000547/Maker00005484/Maker00038737/Maker00046752/Maker00073444/Maker00054344/Maker00045442/Maker00067655/Maker00077904/Maker00077064/Maker00023824/Maker00100295/Maker00000334/Maker00046821/Maker00051641/Maker00053031/Maker00009734/Maker00009752/Maker00058579/Maker00071105/Maker00039457/Maker00044439/Maker00057273/Maker00016897/Maker00076384/Maker00027037/Maker00059944/Maker00091133/Maker00…	53
GO:0009908	flower development	51/829	444/16757	1.80382370620013e-08	2.52034256727406e-06	2.30172124381794e-06	Maker00000547/Maker00005484/Maker00038737/Maker00046752/Maker00073444/Maker00054344/Maker00045442/Maker00067655/Maker00077904/Maker00077064/Maker00023824/Maker00100295/Maker00000334/Maker00046821/Maker00051641/Maker00053031/Maker00009734/Maker00009752/Maker00058579/Maker00071105/Maker00039457/Maker00044439/Maker00057273/Maker00016897/Maker00076384/Maker00059944/Maker00091133/Maker00014157/Maker00…	51
GO:0000302	response to reactive oxygen species	44/829	369/16757	5.89496891211987e-08	7.80307727051656e-06	7.12621726661803e-06	Maker00050087/Maker00050684/Maker00050752/Maker00076295/Maker00003457/Maker00009411/Maker00032707/Maker00037507/Maker00044902/Maker00044908/Maker00045977/Maker00061563/Maker00061583/Maker00061584/Maker00061597/Maker00061605/Maker00061607/Maker00061613/Maker00061619/Maker00061623/Maker00061624/Maker00061626/Maker00061627/Maker00061634/Maker00061642/Maker00061646/Maker00061648/Maker00061653/Maker00…	44
GO:0048438	floral whorl development	31/829	213/16757	6.5757036232108e-08	8.26894730618758e-06	7.55167647676104e-06	Maker00000547/Maker00005484/Maker00038737/Maker00046752/Maker00073444/Maker00054344/Maker00045442/Maker00077064/Maker00000334/Maker00046821/Maker00051641/Maker00053031/Maker00016897/Maker00076384/Maker00059944/Maker00091133/Maker00014157/Maker00064545/Maker00079659/Maker00085202/Maker00051408/Maker00020839/Maker00038213/Maker00009161/Maker00062301/Maker00072244/Maker00002419/Maker00020040/Maker00…	31
GO:0048653	anther development	18/829	84/16757	1.14068557477444e-07	1.36610677169415e-05	1.24760697952773e-05	Maker00000547/Maker00005484/Maker00038737/Maker00046752/Maker00073444/Maker00000334/Maker00046821/Maker00051641/Maker00053031/Maker00059944/Maker00014157/Maker00064545/Maker00020839/Maker00062301/Maker00072244/Maker00032646/Maker00071645/Maker00061996	18
GO:0007623	circadian rhythm	20/829	106/16757	2.11651177062542e-07	2.31435961005344e-05	2.11360580480762e-05	Maker00054344/Maker00002418/Maker00020106/Maker00028459/Maker00053029/Maker00062293/Maker00064662/Maker00074489/Maker00064258/Maker00030328/Maker00065502/Maker00032611/Maker00003191/Maker00033392/Maker00045761/Maker00002426/Maker00033079/Maker00011123/Maker00020187/Maker00015729	20
GO:0048511	rhythmic process	20/829	106/16757	2.11651177062542e-07	2.31435961005344e-05	2.11360580480762e-05	Maker00054344/Maker00002418/Maker00020106/Maker00028459/Maker00053029/Maker00062293/Maker00064662/Maker00074489/Maker00064258/Maker00030328/Maker00065502/Maker00032611/Maker00003191/Maker00033392/Maker00045761/Maker00002426/Maker00033079/Maker00011123/Maker00020187/Maker00015729	20
GO:0048443	stamen development	21/829	120/16757	3.98549359185879e-07	4.00940655340994e-05	3.66161979681511e-05	Maker00000547/Maker00005484/Maker00038737/Maker00046752/Maker00073444/Maker00000334/Maker00046821/Maker00051641/Maker00053031/Maker00059944/Maker00091133/Maker00014157/Maker00064545/Maker00020839/Maker00062301/Maker00072244/Maker00002419/Maker00020040/Maker00032646/Maker00071645/Maker00061996	21
GO:0048466	androecium development	21/829	120/16757	3.98549359185879e-07	4.00940655340994e-05	3.66161979681511e-05	Maker00000547/Maker00005484/Maker00038737/Maker00046752/Maker00073444/Maker00000334/Maker00046821/Maker00051641/Maker00053031/Maker00059944/Maker00091133/Maker00014157/Maker00064545/Maker00020839/Maker00062301/Maker00072244/Maker00002419/Maker00020040/Maker00032646/Maker00071645/Maker00061996	21
GO:0008285	negative regulation of cell population proliferation	16/829	75/16757	6.12793989185268e-07	5.92760339538827e-05	5.41342706235731e-05	Maker00005484/Maker00037013/Maker00038737/Maker00046752/Maker00071140/Maker00073444/Maker00039465/Maker00084080/Maker00032946/Maker00050911/Maker00058329/Maker00079659/Maker00085202/Maker00038213/Maker00071645/Maker00022962	16
GO:0005991	trehalose metabolic process	10/829	29/16757	7.05847873110483e-07	6.57484222545506e-05	6.00452264766891e-05	Maker00044484/Maker00057290/Maker00070619/Maker00079292/Maker00084675/Maker00015666/Maker00017538/Maker00059312/Maker00034662/Maker00034935	10
GO:0009751	response to salicylic acid	33/829	270/16757	1.53938860038716e-06	0.00013827	0.000126276	Maker00000547/Maker00005484/Maker00038737/Maker00046752/Maker00050087/Maker00050684/Maker00050752/Maker00073444/Maker00076295/Maker00019999/Maker00031310/Maker00038356/Maker00039465/Maker00050054/Maker00084080/Maker00001288/Maker00002937/Maker00045442/Maker00054405/Maker00066069/Maker00066828/Maker00067335/Maker00051425/Maker00057273/Maker00014025/Maker00030328/Maker00065502/Maker00003191/Maker00…	33
GO:0010200	response to chitin	25/829	177/16757	2.13089500729555e-06	0.0001848	0.00016877	Maker00019329/Maker00051493/Maker00001288/Maker00002937/Maker00045442/Maker00054405/Maker00066069/Maker00066828/Maker00067335/Maker00015438/Maker00066255/Maker00016536/Maker00050133/Maker00065240/Maker00014025/Maker00015535/Maker00057426/Maker00057615/Maker00053603/Maker00015356/Maker00070463/Maker00065048/Maker00029008/Maker00017229/Maker00027545	25
GO:0048437	floral organ development	36/829	316/16757	2.76862864897853e-06	0.000232103	0.00021197	Maker00000547/Maker00005484/Maker00038737/Maker00046752/Maker00073444/Maker00045442/Maker00077064/Maker00000334/Maker00046821/Maker00051641/Maker00053031/Maker00039457/Maker00044439/Maker00057273/Maker00016897/Maker00076384/Maker00059944/Maker00091133/Maker00014157/Maker00064545/Maker00079659/Maker00085202/Maker00020386/Maker00051408/Maker00020839/Maker00038213/Maker00062301/Maker00072244/Maker00…	36
GO:0009739	response to gibberellin	30/829	245/16757	4.39248563748102e-06	0.000356358	0.000325447	Maker00005484/Maker00038737/Maker00046752/Maker00073444/Maker00054344/Maker00019999/Maker00050054/Maker00001288/Maker00002937/Maker00045442/Maker00054405/Maker00066069/Maker00066828/Maker00067335/Maker00046821/Maker00051641/Maker00053031/Maker00066643/Maker00009734/Maker00009752/Maker00058579/Maker00071105/Maker00014025/Maker00003191/Maker00051509/Maker00011123/Maker00020187/Maker00071645/Maker00…	30
GO:2000031	regulation of salicylic acid mediated signaling pathway	9/829	28/16757	5.01337836761424e-06	0.00039402	0.000359842	Maker00001288/Maker00002937/Maker00045442/Maker00054405/Maker00066069/Maker00066828/Maker00067335/Maker00067924/Maker00002226	9
GO:0009312	oligosaccharide biosynthetic process	10/829	36/16757	6.53216674774285e-06	0.00049783	0.000454647	Maker00044484/Maker00057290/Maker00070619/Maker00079292/Maker00084675/Maker00015666/Maker00017538/Maker00059312/Maker00000741/Maker00075686	10
GO:0010928	regulation of auxin mediated signaling pathway	15/829	80/16757	7.48752027629661e-06	0.000553856	0.000505813	Maker00001288/Maker00002937/Maker00045442/Maker00054405/Maker00066069/Maker00066828/Maker00067335/Maker00007618/Maker00035172/Maker00041607/Maker00046675/Maker00070984/Maker00025534/Maker00067655/Maker00077904	15
GO:0046351	disaccharide biosynthetic process	9/829	30/16757	9.49737282145166e-06	0.000682454	0.000623256	Maker00044484/Maker00057290/Maker00070619/Maker00079292/Maker00084675/Maker00015666/Maker00017538/Maker00059312/Maker00000741	9
GO:0090698	post-embryonic plant morphogenesis	31/829	270/16757	1.14992339754856e-05	0.000803349	0.000733665	Maker00005484/Maker00038737/Maker00046752/Maker00073444/Maker00067655/Maker00077904/Maker00014163/Maker00067983/Maker00013699/Maker00013707/Maker00032512/Maker00020312/Maker00091133/Maker00051509/Maker00000536/Maker00068179/Maker00020386/Maker00068416/Maker00076875/Maker00070856/Maker00076297/Maker00047918/Maker00043318/Maker00038213/Maker00002419/Maker00020040/Maker00071645/Maker00075686/Maker00…	31
GO:0005992	trehalose biosynthetic process	8/829	25/16757	1.76797480817523e-05	0.00118088	0.00107845	Maker00044484/Maker00057290/Maker00070619/Maker00079292/Maker00084675/Maker00015666/Maker00017538/Maker00059312	8
GO:0009873	ethylene-activated signaling pathway	10/829	40/16757	1.81947887355283e-05	0.00118088	0.00107845	Maker00050087/Maker00050684/Maker00050752/Maker00076295/Maker00017548/Maker00057672/Maker00057273/Maker00065048/Maker00070856/Maker00076297	10
GO:0004805	trehalose-phosphatase activity	6/829	13/16757	1.83118730211601e-05	0.00118088	0.00107845	Maker00057290/Maker00070619/Maker00079292/Maker00015666/Maker00017538/Maker00059312	6
GO:0009785	blue light signaling pathway	7/829	19/16757	2.11100819884293e-05	0.0013273	0.00121216	Maker00019999/Maker00050054/Maker00013781/Maker00029942/Maker00047918/Maker00037886/Maker00015729	7
GO:0042752	regulation of circadian rhythm	10/829	41/16757	2.3006222602935e-05	0.00141124	0.00128882	Maker00022001/Maker00033362/Maker00008085/Maker00064535/Maker00074320/Maker00003191/Maker00014609/Maker00068046/Maker00033079/Maker00015729	10
GO:0001085	RNA polymerase II-specific DNA-binding transcription factor binding	11/829	50/16757	2.57860767599521e-05	0.00152146	0.00138948	Maker00002418/Maker00020106/Maker00028459/Maker00047066/Maker00051688/Maker00052486/Maker00053029/Maker00062293/Maker00064662/Maker00074489/Maker00070261	11
GO:0090697	post-embryonic plant organ morphogenesis	23/829	179/16757	2.60129663379199e-05	0.00152146	0.00138948	Maker00005484/Maker00038737/Maker00046752/Maker00073444/Maker00014163/Maker00067983/Maker00013699/Maker00013707/Maker00032512/Maker00091133/Maker00051509/Maker00068179/Maker00020386/Maker00070856/Maker00076297/Maker00047918/Maker00038213/Maker00002419/Maker00020040/Maker00071645/Maker00075686/Maker00045491/Maker00004434	23
GO:0000977	RNA polymerase II transcription regulatory region sequence-specific DNA binding	14/829	80/16757	3.3831271911006e-05	0.00189079	0.00172678	Maker00002418/Maker00020106/Maker00028459/Maker00047066/Maker00051688/Maker00052486/Maker00053029/Maker00062293/Maker00064662/Maker00074489/Maker00045442/Maker00029664/Maker00042193/Maker00070261	14
GO:0000160	phosphorelay signal transduction system	12/829	61/16757	3.67952665278427e-05	0.00201174	0.00183724	Maker00050087/Maker00050684/Maker00050752/Maker00076295/Maker00017548/Maker00057672/Maker00057273/Maker00064258/Maker00065048/Maker00070856/Maker00076297/Maker00042846	12
GO:0005984	disaccharide metabolic process	11/829	52/16757	3.80920619429009e-05	0.00203833	0.00186152	Maker00044484/Maker00057290/Maker00070619/Maker00079292/Maker00084675/Maker00015666/Maker00017538/Maker00059312/Maker00000741/Maker00034662/Maker00034935	11
GO:0009311	oligosaccharide metabolic process	13/829	72/16757	4.5640861077402e-05	0.00235858	0.00215399	Maker00044484/Maker00057290/Maker00070619/Maker00079292/Maker00084675/Maker00015666/Maker00017538/Maker00059312/Maker00000741/Maker00020240/Maker00034662/Maker00034935/Maker00075686	13
GO:0010229	inflorescence development	9/829	36/16757	4.78281056290782e-05	0.00235858	0.00215399	Maker00054344/Maker00067655/Maker00077904/Maker00077064/Maker00039457/Maker00044439/Maker00057273/Maker00027037/Maker00066857	9
GO:2001023	regulation of response to drug	9/829	36/16757	4.78281056290782e-05	0.00235858	0.00215399	Maker00001288/Maker00002937/Maker00045442/Maker00054405/Maker00066069/Maker00066828/Maker00067335/Maker00067924/Maker00002226	9
GO:2001038	regulation of cellular response to drug	9/829	36/16757	4.78281056290782e-05	0.00235858	0.00215399	Maker00001288/Maker00002937/Maker00045442/Maker00054405/Maker00066069/Maker00066828/Maker00067335/Maker00067924/Maker00002226	9
GO:0048654	anther morphogenesis	5/829	10/16757	5.99152506383803e-05	0.00281874	0.00257423	Maker00005484/Maker00038737/Maker00046752/Maker00073444/Maker00071645	5
GO:0048655	anther wall tapetum morphogenesis	5/829	10/16757	5.99152506383803e-05	0.00281874	0.00257423	Maker00005484/Maker00038737/Maker00046752/Maker00073444/Maker00071645	5
GO:0046686	response to cadmium ion	40/829	421/16757	6.05215515136736e-05	0.00281874	0.00257423	Maker00019329/Maker00050087/Maker00050684/Maker00050752/Maker00051493/Maker00076295/Maker00003795/Maker00003887/Maker00003930/Maker00001288/Maker00002937/Maker00045442/Maker00054405/Maker00066069/Maker00066828/Maker00067335/Maker00100320/Maker00013540/Maker00060303/Maker00032971/Maker00015666/Maker00017538/Maker00059312/Maker00016493/Maker00067159/Maker00010965/Maker00032828/Maker00061544/Maker00…	40
GO:0071483	cellular response to blue light	7/829	22/16757	6.2711033838762e-05	0.0028676	0.00261886	Maker00019999/Maker00050054/Maker00013781/Maker00029942/Maker00047918/Maker00037886/Maker00015729	7
GO:0035556	intracellular signal transduction	44/829	481/16757	6.4722077328953e-05	0.00287736	0.00262777	Maker00050087/Maker00050684/Maker00050752/Maker00076295/Maker00026474/Maker00076537/Maker00017548/Maker00057672/Maker00003217/Maker00051425/Maker00077064/Maker00004532/Maker00051013/Maker00059535/Maker00039457/Maker00044439/Maker00057273/Maker00064258/Maker00049433/Maker00032946/Maker00050911/Maker00058329/Maker00023791/Maker00027485/Maker00025598/Maker00041281/Maker00060034/Maker00065530/Maker00…	44
GO:0009733	response to auxin	41/829	437/16757	6.52126042359606e-05	0.00287736	0.00262777	Maker00019329/Maker00037013/Maker00051493/Maker00071140/Maker00011630/Maker00037903/Maker00001288/Maker00002937/Maker00045442/Maker00054405/Maker00066069/Maker00066828/Maker00067335/Maker00041607/Maker00024419/Maker00000334/Maker00051300/Maker00032512/Maker00014025/Maker00030328/Maker00065502/Maker00014597/Maker00068035/Maker00076704/Maker00003191/Maker00029328/Maker00051509/Maker00037971/Maker00…	41
GO:0042127	regulation of cell population proliferation	21/829	166/16757	7.24537830362791e-05	0.00314175	0.00286922	Maker00005484/Maker00037013/Maker00038737/Maker00046752/Maker00071140/Maker00073444/Maker00039465/Maker00084080/Maker00043827/Maker00032946/Maker00050911/Maker00058329/Maker00079659/Maker00085202/Maker00020386/Maker00038213/Maker00062301/Maker00072244/Maker00071645/Maker00031385/Maker00022962	21
GO:0010088	phloem development	6/829	16/16757	7.51781064762109e-05	0.00320463	0.00292665	Maker00031187/Maker00037707/Maker00042360/Maker00012028/Maker00037724/Maker00043318	6
GO:0010329	auxin efflux transmembrane transporter activity	8/829	30/16757	7.67539618502858e-05	0.00321727	0.0029382	Maker00007618/Maker00035172/Maker00041607/Maker00046675/Maker00070984/Maker00025534/Maker00067655/Maker00077904	8
GO:0015562	efflux transmembrane transporter activity	9/829	39/16757	9.42135368698152e-05	0.00388438	0.00354744	Maker00007618/Maker00035172/Maker00041607/Maker00046675/Maker00070984/Maker00025534/Maker00067655/Maker00077904/Maker00034822	9
GO:0048448	stamen morphogenesis	8/829	31/16757	9.89993460137212e-05	0.00401586	0.00366751	Maker00005484/Maker00038737/Maker00046752/Maker00073444/Maker00091133/Maker00002419/Maker00020040/Maker00071645	8
GO:0040034	regulation of development, heterochronic	12/829	68/16757	0.000111926	0.00446817	0.00408059	Maker00000888/Maker00008615/Maker00058714/Maker00018030/Maker00059456/Maker00027037/Maker00068416/Maker00076875/Maker00067924/Maker00030132/Maker00070261/Maker00009625	12
GO:0019203	carbohydrate phosphatase activity	7/829	24/16757	0.000116685	0.00458537	0.00418762	Maker00057290/Maker00070619/Maker00079292/Maker00015666/Maker00017538/Maker00059312/Maker00076257	7
GO:0001228	DNA-binding transcription activator activity, RNA polymerase II-specific	13/829	79/16757	0.000123447	0.00477644	0.00436212	Maker00002418/Maker00020106/Maker00028459/Maker00047066/Maker00051688/Maker00052486/Maker00053029/Maker00062293/Maker00064662/Maker00074489/Maker00037971/Maker00042193/Maker00070261	13
GO:0080161	auxin transmembrane transporter activity	8/829	32/16757	0.000126323	0.00481366	0.00439611	Maker00007618/Maker00035172/Maker00041607/Maker00046675/Maker00070984/Maker00025534/Maker00067655/Maker00077904	8
GO:0015556	C4-dicarboxylate transmembrane transporter activity	7/829	25/16757	0.000155187	0.00573965	0.00524178	Maker00015665/Maker00020811/Maker00020884/Maker00051809/Maker00058999/Maker00007127/Maker00077258	7
GO:0015740	C4-dicarboxylate transport	7/829	25/16757	0.000155187	0.00573965	0.00524178	Maker00015665/Maker00020811/Maker00020884/Maker00051809/Maker00058999/Maker00007127/Maker00077258	7
GO:0010315	auxin export across the plasma membrane	8/829	33/16757	0.000159579	0.00581656	0.00531201	Maker00007618/Maker00035172/Maker00041607/Maker00046675/Maker00070984/Maker00025534/Maker00067655/Maker00077904	8
GO:0005655	nucleolar ribonuclease P complex	5/829	12/16757	0.000173281	0.00622576	0.00568572	Maker00037901/Maker00037922/Maker00074656/Maker00096179/Maker00101409	5
GO:0071369	cellular response to ethylene stimulus	10/829	52/16757	0.000198254	0.00702265	0.00641349	Maker00050087/Maker00050684/Maker00050752/Maker00076295/Maker00017548/Maker00057672/Maker00057273/Maker00065048/Maker00070856/Maker00076297	10
GO:0015238	xenobiotic transmembrane transporter activity	13/829	83/16757	0.000206212	0.00720311	0.0065783	Maker00041607/Maker00051363/Maker00053854/Maker00055090/Maker00061731/Maker00068349/Maker00007127/Maker00079433/Maker00079476/Maker00079499/Maker00072325/Maker00034822/Maker00009635	13
GO:0005310	dicarboxylic acid transmembrane transporter activity	7/829	27/16757	0.000262906	0.00870792	0.00795257	Maker00015665/Maker00020811/Maker00020884/Maker00051809/Maker00058999/Maker00007127/Maker00077258	7
GO:0006835	dicarboxylic acid transport	7/829	27/16757	0.000262906	0.00870792	0.00795257	Maker00015665/Maker00020811/Maker00020884/Maker00051809/Maker00058999/Maker00007127/Maker00077258	7
GO:0010078	maintenance of root meristem identity	5/829	13/16757	0.000270137	0.00870792	0.00795257	Maker00024419/Maker00009161/Maker00008398/Maker00066957/Maker00013309	5
GO:0030677	ribonuclease P complex	5/829	13/16757	0.000270137	0.00870792	0.00795257	Maker00037901/Maker00037922/Maker00074656/Maker00096179/Maker00101409	5
GO:0030681	multimeric ribonuclease P complex	5/829	13/16757	0.000270137	0.00870792	0.00795257	Maker00037901/Maker00037922/Maker00074656/Maker00096179/Maker00101409	5
GO:1990641	response to iron ion starvation	5/829	13/16757	0.000270137	0.00870792	0.00795257	Maker00050087/Maker00050684/Maker00050752/Maker00076295/Maker00066064	5
GO:0071396	cellular response to lipid	37/829	407/16757	0.000273529	0.00870792	0.00795257	Maker00005484/Maker00038737/Maker00046752/Maker00073444/Maker00045442/Maker00060303/Maker00013781/Maker00046821/Maker00051641/Maker00053031/Maker00004532/Maker00059535/Maker00066643/Maker00021863/Maker00078765/Maker00059456/Maker00009734/Maker00009752/Maker00058579/Maker00071105/Maker00030328/Maker00065502/Maker00102076/Maker00023791/Maker00027485/Maker00025598/Maker00041281/Maker00060034/Maker00…	37
