# Supplementary material for: Integrative omics reveals mechanisms of biosynthesis and regulation of floral scent in Cymbidium tracyanum
Source: Plant Biotechnol J. 2025 Mar 17;23(6):2162–81. doi: 10.1111/pbi.70025 (PMC12120893; doi:10.1111/pbi.70025)
Supplement: Supplementary file 21 — Table S21 Primers and probes used in this study. [file PBI-23-2162-s015.xlsx]

## Sheet: Sheet1
Table S21. Primers and probes used in this study
		Forward (5'-3')	Reverse (5'-3')
qRT-PCR	CtGAPDH	ATCCGTTCATCACCACCGAATACAT	CCACAACATAGTCAGCACCAACCT
	CtCYP2	AAGGAAGTCACGCACAAGGTT	AATTCTCAGCAGTTCTTGGTACAG
	CtTPS1	CAATCGCTGCCTCATGGCTCTTAG	TTCAACAGCAAGATAGGAAGCCTCATAG
	CtTPS2	CTGATGAGCATGAAGATAGAGATGACCAT	TTCCATCCATCCTCCACCATTACCT
	CtTPS3	GGACAATCGAAGAGCTTCAGTTACTTAC	TCCTCAGAGCATCCATGTTCCATAG
	CtTPS4	GCCGTGGAGAGGATGAAGAAGGA	TCAAGCCAGGAGCCTAGAGCATT
	CtTPS5	GCAGAGCATTTCACCAAAGGGATTAC	TTCTGAGACTTGTGGTTCTTCTGATGT
	CtTPS6	TGGAACAGTCACTGCGGTTT	GAAGGCAAAGAAGTTGGCCG
	CtTPS7	GATGAACCAACCCGTCCGAT	GTTCAAGCCTTTGGCCTTCG
	CtTPS8	TTGAGCTTGCAAAGGCCAAC	AGCACATGCTATCGTCGAAGG
	CtAP2/ERF1	CGGTATTGGCAGCGGTGGTT	GCGTTGGCGAACTCCTCTGTAT
	CtbZIP1	GGACTTGACCACTGAGAATAGAGAACTAA	TGCCATCTTGAGCCGTTGAACTT
	CtAP2/ERF2	GCCGCCGAAGCCTATCAGTTA	TGAGATGGATGAAGAGGAGGAAGAAG
	CtMYB1	GAACTACTGGAACACTCATATACGAAGG	GCGGCAGCAGAGCAGATACT
	CtMYB2	TCCATCCATCAAGCAATTCCATCAAGT	ATCTACAGAAGTACGTGCCAGTAATGAAG
	CtNAC1	GCTAATGCTACCGAATGCTGAAGAG	AACAACCACCGCCACTACCG
	CtMYB3	TCACAGAGGAGGAGGAGGAGAA	CAACAATGGAAGAAGAGAATGAGAAGG
	CtAP2/ERF3	TTCCTCCTCTCCTTCCTCGTCTTC	TGGTATGCTGGATGCTTGCTCTG
	CtAP2/ERF4	GCAGTGGCTTCTCAAGAGGAGTATC	CTTGTGTAGCGTAAGTTCCGAGATATAGAT
	CtHMGS1	ACTCCTGGTCCTAAGTGGCTCTG	CTCCTCTCGTCTGCTCCTTCTCA
	CtHMGS2	GCGGTCTTGCTTCAACTATATTCTCAT	TCCGTAGCGGTGCTCCATCA
	CtHMGR1	CTTCTTCGGCATCGCTTATGTTCAG	TTCGGAGCAGAGGAGAGGACAG
	CtHMGR2	TCAATCCATAGTCTCCTCTCACGAAGA	ACGGCGGCAATAACATCCTCATC
	CtDXR	GTCGTGCCGTTGTTGAATTAGGT	GCTACTACTCTGAACTTATCTGGATTCTC
	CtDXS1	CGCTCCACTATGTCTTCAATGCT	ATCATATTCACTCTCGGAACGCTTAG
	CtDXS2	AGCCCGAAGCCGAAAGATAAC	GAAGTCCGACAGCGATTCCAA
	CtDXS3	GGGTCTTCATCAAAGGAATGGTGTA	CGCAGTTCATCAGCAAGTTGTT
	CtDXS4	TGGAGCAACTTGTCGCAGAACT	CTGGAGCATTGAACACATGATGAATTG
Generation of constructs used in heterologous expression in N. benthamiana	CtTPS1	ATACACCAAATCGACTCTAGAATGATACCTATATACAATCGCTGC	GCCCTTGCTCACCATGGTACCATCAAATAAAAATGCAATCTTTGC
	CtTPS2	ATACACCAAATCGACTCTAGAATGTCTATCGAAACCTCTTC	GCCCTTGCTCACCATGGTACCTTTGGACAAAATATGATCC
	CtTPS3	ATACACCAAATCGACTCTAGAATGGATTATCTTCCTTCT	GCCCTTGCTCACCATGGTACCATATTTTCCACTCTTCCT
	CtTPS8	ATACACCAAATCGACTCTAGAATGCTTGAGCTTGCAAAGGCC	GCCCTTGCTCACCATGGTACCAGACTGCACATTTAGTTGCTTCCTT
	CtAP2/ERF1	ATACACCAAATCGACTCTAGAATGTGCTTCAAGGTGGCGGAC	GCCCTTGCTCACCATGGTACCACCTGAAGACGACGGTGGAAATT
	CtbZIP1	ATACACCAAATCGACTCTAGAATGGAGTCGAACCGGCC	GCCCTTGCTCACCATGGTACCGATGTATTCTTCAGCATTTGAGATC
	CtMYB1	ATACACCAAATCGACTCTAGAATGGGGAGGTCTCCATGTT	GCCCTTGCTCACCATGGTACCCTTCATCTCCAAGCTTCTGTAAT
	CtMYB2	ATACACCAAATCGACTCTAGAATGGATGTTTCGAACAGAAAG	GCCCTTGCTCACCATGGTACCAGATCTCTGGATGCCTTGG
	CtMYB3	ATACACCAAATCGACTCTAGAATGGTTCCACAGCCATTAAGT	GCCCTTGCTCACCATGGTACCTGTAGTGGCTCCTACTCCGAG
	CtAP2/ERF4	ATACACCAAATCGACTCTAGAATGGCGAAGAAAAAGC	GCCCTTGCTCACCATGGTACCTAAGTCAAGCTCACATGGA
Generation of constructs used in dual-luciferase assays	proCtTPS1	GGTACCGGGCCCCCCCTCGAGTCTTATCCATTATGTCCTATTAAGT	CGCTCTAGAACTAGTGGATCCCCCACAGGCTTGGCTG
	proCtTPS2	GGTACCGGGCCCCCCCTCGAGAGAAAGAGTTTGTTGGTTCCT	CGCTCTAGAACTAGTGGATCCCGTTGCTTCGTTTACTTTGT
	proCtTPS3	GGTACCGGGCCCCCCCTCGAGATTTGATGGAATATCTATTGG	CGCTCTAGAACTAGTGGATCCTTCGAGTTGGTCGGTTG
	proCtTPS8	GGTACCGGGCCCCCCCTCGAGTATGCTAAGGTTTAATGTCA	CGCTCTAGAACTAGTGGATCCCAAAAACCACTTATAAAGC
	CtAP2/ERF1	TCGGTACCACGCGTGAGCTCATGTGCTTCAAGGTGGCGGAC	GCTCACCATTCTAGACTCGAGACCTGAAGACGACGGTGGAAATT
	CtbZIP1	TCGGTACCACGCGTGAGCTCATGGAGTCGAACCGGCC	GCTCACCATTCTAGACTCGAGGATGTATTCTTCAGCATTTGAGATC
	CtMYB1	TCGGTACCACGCGTGAGCTCATGGGGAGGTCTCCATGTT	GCTCACCATTCTAGACTCGAGCTTCATCTCCAAGCTTCTGTAAT
	CtMYB2	TCGGTACCACGCGTGAGCTCATGGATGTTTCGAACAGAAAG	GCTCACCATTCTAGACTCGAGAGATCTCTGGATGCCTTGG
	CtMYB3	TCGGTACCACGCGTGAGCTCATGGTTCCACAGCCATTAAGT	GCTCACCATTCTAGACTCGAGTGTAGTGGCTCCTACTCCGAG
	CtAP2/ERF4	TCGGTACCACGCGTGAGCTCATGGCGAAGAAAAAGC	GCTCACCATTCTAGACTCGAGTAAGTCAAGCTCACATGGA
Generation of constructs used in yeast one-hybrid assays	proCtTPS1	CTTGAATTCGAGCTCGGTACCTCTTATCCATTATGTCCTATTAAG	ATACAGAGCACATGCCTCGAGCCCACAGGCTTGGCT
	proCtTPS2	CTTGAATTCGAGCTCGGTACCAGAAAGAGTTTGTTGGTTCCTATAT	ATACAGAGCACATGCCTCGAGCGTTGCTTCGTTTACTTTGTAG
	proCtTPS3	CTTGAATTCGAGCTCGGTACCATTTGATGGAATATCTATTGGC	ATACAGAGCACATGCCTCGAGTTCGAGTTGGTCGGTTGT
	proCtTPS8	CTTGAATTCGAGCTCGGTACCTATGCTAAGGTTTAATGTCAATCA	ATACAGAGCACATGCCTCGAGCAAAAACCACTTATAAAGCCC
	CtAP2/ERF1	GCCATGGAGGCCAGTGAATTCATGTGCTTCAAGGTGGCGGAC	CAGCTCGAGCTCGATGGATCCACCTGAAGACGACGGTGGAAATT
	CtbZIP1	GCCATGGAGGCCAGTGAATTCATGGAGTCGAACCGGCC	CAGCTCGAGCTCGATGGATCCGATGTATTCTTCAGCATTTGAGATC
	CtMYB1	GCCATGGAGGCCAGTGAATTCATGGGGAGGTCTCCATGTT	CAGCTCGAGCTCGATGGATCCCTTCATCTCCAAGCTTCTGTAAT
	CtMYB2	GCCATGGAGGCCAGTGAATTCATGGATGTTTCGAACAGAAAG	CAGCTCGAGCTCGATGGATCCAGATCTCTGGATGCCTTGG
	CtMYB3	GCCATGGAGGCCAGTGAATTCATGGTTCCACAGCCATTAAGT	CAGCTCGAGCTCGATGGATCCTGTAGTGGCTCCTACTCCGAG
	CtAP2/ERF4	GCCATGGAGGCCAGTGAATTCATGGCGAAGAAAAAGC	CAGCTCGAGCTCGATGGATCCTAAGTCAAGCTCACATGGA
Generation of constructs used in Heterologous expression in Escherichia coli	CtTPS1	GATATCGGATCCGAATTCGAGCTCATGATTCCGATCTACAACCGCTG	TGGTGGTGGTGGTGGTGCTCGAGGTCGAACAGAAACGCAATCTTCG
	CtTPS2	GATATCGGATCCGAATTCGAGCTCATGTCCATCGAAACCTCTTC	TGGTGGTGGTGGTGGTGCTCGAGCTTGGACAAGATGTGGTCAG
	CtTPS3	GATATCGGATCCGAATTCGAGCTCATGGACTACCTGCCGTCTCC	TGGTGGTGGTGGTGGTGCTCGAGGTATTTACCAGATTTACGCCACC
	CtTPS8	GATATCGGATCCGAATTCGAGCTCATGCTGGAATTGGCGAAAG	TGGTGGTGGTGGTGGTGCTCGAGGGACTGCACGTTCAGCTGTT
	CtAP2/ERF1	GATATCGGATCCGAATTCGAGCTCATGTGTTTCAAAGTTGCTGATCC	TGGTGGTGGTGGTGGTGCTCGAGACCAGAAGAGCTCGGTGGAA
	CtbZIP1	GATATCGGATCCGAATTCGAGCTCATGGAATCTAACCGTCCACC	TGGTGGTGGTGGTGGTGCTCGAGGATGTATTCTTCAGCGTTAGAGATC
	CtMYB2	GATATCGGATCCGAATTCGAGCTCATGGATGTTTCTAACCGTAAAGC	TGGTGGTGGTGGTGGTGCTCGAGAGAACGCTGGATACCCTGG
	CtMYB3	GATATCGGATCCGAATTCGAGCTCATGGTTCCGCAGCCGTTGAG	TGGTGGTGGTGGTGGTGCTCGAGGGTAGTCGCACCAACACCCAAGA
	CtAP2/ERF4	GATATCGGATCCGAATTCGAGCTCATGGCGAAGAAGAAACAGAACTC	TGGTGGTGGTGGTGGTGCTCGAGCAGGTCCAGTTCGCATGGA
Probes used in EMSA	pCtTPS1 -868/-887	GTCTCACGACCAGGATTTCC	GGAAATCCTGGTCGTGAGAC
	pCtTPS2 -404/-423	AAATAAGCTAACTCATGAGC	GCTCATGAGTTAGCTTATTT
	pCtTPS2 -702/-721	CATGTAGCCGACCCCACTTA	TAAGTGGGGTCGGCTACATG
	pCtTPS2 -798/-817	AAAAAGACTTGGTTAAGATG	CATCTTAACCAAGTCTTTTT
	pCtTPS2 -1184/-1203	AAGTTGGATGGTTGAAGTGG	CCACTTCAACCATCCAACTT
	pCtTPS2 -1563/-1582	CTATTTCAGTTGGTTTACAT	ATGTAAACCAACTGAAATAG
	pCtTPS2 -1653/-1672	TTAATATTGGTTATATTCAA	TTGAATATAACCAATATTAA
	pCtTPS3 -713/-732	AGGGTTGCTGTTGGCTGGGG	CCCCAGCCAACAGCAACCCT
	pCtTPS3 -779/-798	GGAGAGGCTGTTGTTGGCCA	TGGCCAACAACAGCCTCTCC
	pCtTPS3 -862/-881	TAGGTGGCTGTTGTCAGATG	CATCTGACAACAGCCACCTA
	pCtTPS3 -1098/-1117	CAAATGCAACTGAAATCCAA	TTGGATTTCAGTTGCATTTG
	pCtTPS3 -1224/-1243	AACTTGCCAACAGGATTTTG	CAAAATCCTGTTGGCAAGTT
	pCtTPS3 -1331/-1350	ATTTAACTTAACCAAATATA	TATATTTGGTTAAGTTAAAT
	pCtTPS3 -1515/-1534	GTGGCTTTAACTGTATTACA	TGTAATACAGTTAAAGCCAC
	pCtTPS8 -97/-116	TTACATTTACGTGCTTAGGG	CCCTAAGCACGTAAATGTAA
	pCtTPS8 -308/-327	TAGCAACAACGTGGTCTTGA	TCAAGACCACGTTGTTGCTA
	pCtTPS8 -480/-499	CTCTCCAACGGCCGACCTTT	AAAGGTCGGCCGTTGGAGAG
	pCtTPS8 -911/-930	GACTTCTCAACCACTCCCAT	ATGGGAGTGGTTGAGAAGTC
	pCtTPS8 -1013/-1032	AGAGACCTAACCAGTCAAAA	TTTTGACTGGTTAGGTCTCT
	pCtTPS8 -1699/-1718	TTTTTTTTGGTTAAAAATAT	ATATTTTTAACCAAAAAAAA
Note: The underline represents restriction endonuclease cleavage site
