# Supplementary material for: Integrative omics reveals mechanisms of biosynthesis and regulation of floral scent in Cymbidium tracyanum
Source: Plant Biotechnol J. 2025 Mar 17;23(6):2162–81. doi: 10.1111/pbi.70025 (PMC12120893; doi:10.1111/pbi.70025)
Supplement: Supplementary file 22 — Table S22 Information about standard curves. [file PBI-23-2162-s023.xlsx]

## Sheet: Sheet1
Table S22. Information about standard curves
Compounds	CAS	Characteristic ion	Equations	R2
α-Pinene	80-56-8	93	y = 3.58×10-6x + 1.72	0.993572
Sabinene	3387-41-5	93	y = 1.77×10-6x	0.995958
Myrcene	123-35-3	93	y = 4.07×10-6x + 2.96	0.997353
α-Phellandrene	99-83-2	93	y = 2.32×10-5x	0.996029
α-Terpinene	99-86-5	93	y = 1.71×10-6x + 2.79	0.997812
D-Limonene	5989-27-5	93	y = 1.68×10-6x	0.997866
Terpinolene	586-62-9	93	y = 2.91×10-6x	0.998028
Linalool	78-70-6	93	y = 4.75×10-6x + 3.65	0.99679
(-)-Terpinen-4-ol	20126-76-5	71	y = 1.92×10-6x + 2.27	0.9955
(-)-Verbenone	1196-01-6	107	y = 2.67×10-6x	0.999288
(E)-β-Caryophyllene	87-44-5	91	y = 3.04×10-5x - 4.81	0.999788
Valencene	4630-07-3	91	y = 3.61×10-5x	0.999827
Note: y: concentration of the compounds, x: characteristic ion peak area
